# Supplementary material for: The distributions of protein coding genes within chromatin domains in relation to human disease
Source: Epigenetics Chromatin. 2019 Dec 5;12:72. doi: 10.1186/s13072-019-0317-2 (PMC6894242; doi:10.1186/s13072-019-0317-2)
Supplement: Supplementary file 4 — Additional file 4: Table S4. TADs that contain only one gene. [file 13072_2019_317_MOESM4_ESM.tsv]

geneId	TAD	boolDisease
60495	10:100445000:101075000	1
60495	10:100505000:101065000	1
5076	10:102315000:102650000	1
5076	10:102425000:102510000	1
3195	10:102840000:102925000	1
83401	10:103915000:103990000	0
54838	10:104490000:104580000	0
22978	10:104840000:105005000	1
9644	10:105465000:105635000	0
4601	10:111890000:112055000	1
1847	10:112065000:112325000	1
1847	10:112180000:112260000	1
282996	10:112365000:112490000	1
27250	10:112505000:112675000	1
79949	10:115440000:115555000	1
9712	10:11560000:11655000	1
84632	10:116060000:116205000	0
3983	10:116220000:116565000	1
3983	10:116305000:116555000	1
2018	10:119270000:119525000	1
22876	10:121420000:121650000	0
196051	10:122160000:122535000	0
55717	10:122580000:122670000	1
2263	10:122690000:123495000	1
57118	10:12280000:12755000	0
57118	10:12290000:12535000	0
59338	10:124045000:124210000	1
54764	10:126600000:126680000	0
1488	10:126735000:126855000	1
4288	10:129820000:129960000	1
4288	10:129875000:129955000	1
4255	10:131250000:131490000	1
256536	10:132020000:133380000	1
222389	10:13400000:13620000	0
170394	10:134180000:134270000	1
3632	10:134270000:134465000	1
3632	10:134345000:134460000	1
1571	10:135250000:135335000	1
55691	10:14235000:14530000	1
105	10:1445000:1785000	1
83641	10:14575000:14880000	0
9397	10:15140000:15215000	1
221061	10:15250000:15435000	0
8516	10:15465000:15800000	1
338596	10:17470000:17635000	0
84898	10:20100000:20405000	0
340900	10:22295000:22505000	0
23412	10:22525000:22605000	0
9576	10:22620000:22725000	0
5305	10:22875000:23010000	1
256297	10:23445000:23585000	1
57584	10:24930000:25015000	0
56952	10:25170000:25245000	1
54518	10:26620000:26855000	1
10006	10:27015000:27155000	0
143098	10:28530000:28695000	1
51322	10:28820000:28915000	0
57608	10:30280000:30570000	1
1326	10:30665000:30900000	1
220929	10:31075000:31325000	1
6935	10:31605000:31795000	1
94134	10:32120000:32330000	0
3688	10:33060000:33430000	1
3688	10:33075000:33310000	1
3688	10:33170000:33300000	1
8829	10:33600000:34395000	1
56288	10:34945000:35275000	0
56288	10:34950000:35125000	0
8453	10:35285000:35380000	1
1390	10:35405000:35510000	1
219771	10:35520000:35865000	1
1316	10:3820000:3945000	1
7582	10:43040000:43140000	0
5979	10:43345000:43600000	1
55454	10:43610000:43700000	0
3185	10:43875000:43960000	0
58504	10:49750000:49865000	0
22943	10:54045000:54280000	1
22943	10:54060000:54330000	1
4153	10:54380000:54555000	1
2665	10:5850000:5930000	1
3559	10:6025000:6130000	1
84457	10:60710000:60990000	0
220965	10:61020000:61345000	0
5209	10:6135000:6450000	1
220963	10:61380000:61565000	0
8030	10:61580000:61675000	1
8030	10:61580000:61855000	1
84159	10:63640000:64025000	1
84159	10:63655000:63810000	1
22891	10:64035000:64180000	1
84890	10:64370000:64580000	0
1959	10:64595000:64855000	1
5588	10:6460000:6730000	1
29119	10:69435000:69545000	1
23411	10:69615000:69835000	1
220202	10:69965000:70080000	0
80312	10:70295000:70480000	1
55749	10:70480000:70560000	0
219736	10:70565000:70660000	1
6832	10:70885000:70975000	1
3098	10:70990000:71165000	1
3098	10:71005000:71070000	1
219699	10:72665000:73005000	0
55315	10:73075000:73150000	1
5660	10:73585000:73660000	1
9469	10:73660000:73815000	1
54541	10:73980000:74110000	1
57713	10:7450000:7565000	0
118490	10:75175000:75255000	0
80760	10:7570000:7730000	0
7414	10:75715000:75855000	1
23522	10:76585000:76780000	1
3778	10:78905000:79480000	1
3778	10:79150000:79475000	1
3778	10:79155000:79405000	1
57178	10:80695000:80965000	1
10105	10:80995000:81110000	1
219654	10:81125000:81260000	0
311	10:81900000:81995000	1
81619	10:82200000:82290000	0
54462	10:86015000:86305000	0
2894	10:86420000:88145000	1
23063	10:88145000:88370000	0
657	10:88450000:88670000	1
9060	10:89415000:89510000	1
9023	10:90790000:90975000	0
387700	10:91185000:91330000	1
3363	10:92495000:92630000	1
27063	10:92665000:92765000	1
84333	10:92910000:93010000	0
10659	10:9365000:11065000	1
3416	10:94255000:94350000	1
10580	10:97160000:97375000	0
7093	10:98130000:98275000	0
118788	10:98395000:98510000	0
6585	10:98805000:98985000	0
401647	10:99535000:99645000	0
55118	10:99675000:99805000	0
27291	10:99890000:99995000	0
127495	1:100610000:100715000	0
1901	1:101580000:101755000	1
23095	1:10230000:10425000	1
54897	1:10555000:11020000	0
54897	1:10750000:11005000	0
10451	1:108320000:108610000	1
143872	11:100435000:100820000	0
4316	11:102375000:102485000	1
143884	11:107175000:107330000	0
3749	1:110740000:110865000	1
399947	11:108825000:109605000	0
85463	11:109715000:110045000	1
85463	11:109815000:109975000	1
5962	11:110150000:110245000	1
3744	1:111055000:111160000	0
120376	11:111145000:111315000	0
374378	11:11385000:11650000	0
23705	11:115195000:116150000	1
3587	11:117820000:117930000	1
55031	11:11815000:11990000	0
5818	11:119425000:120030000	1
5818	11:119525000:119630000	1
25833	11:120105000:120190000	0
23365	11:120200000:120365000	1
2900	11:120370000:120825000	0
2900	11:120380000:120585000	0
6309	11:121105000:121175000	1
414899	11:121525000:122060000	0
84959	11:122495000:122650000	0
56253	11:122660000:122735000	0
79827	11:122970000:123130000	0
57476	11:123165000:123355000	0
3752	1:112345000:112830000	0
55800	11:123465000:123610000	1
3752	1:112350000:112885000	0
4013	11:123930000:124095000	0
63876	11:125030000:125285000	0
50937	11:125780000:126070000	0
50937	11:125805000:125935000	0
6484	11:126175000:126300000	1
84623	11:126300000:126975000	1
2113	11:128140000:128505000	1
2113	11:128340000:128500000	1
2113	11:128425000:128500000	1
2313	11:128505000:128720000	1
9743	11:128975000:129210000	0
8538	11:129230000:129630000	0
644943	11:12975000:13195000	0
29068	11:130055000:130280000	0
29068	11:130100000:130185000	0
170689	11:130305000:130765000	0
50863	11:130860000:131555000	0
406	11:13230000:13385000	1
284467	1:113260000:113360000	0
4978	11:132945000:133715000	1
22997	11:133790000:133905000	0
83700	11:133915000:134015000	1
6566	1:113420000:113610000	1
57540	1:11360000:11705000	0
260425	1:113670000:114175000	0
10418	11:13820000:14280000	0
10418	11:13935000:14280000	0
22800	11:14310000:14400000	1
1315	11:14475000:14540000	0
387755	11:15110000:15235000	0
10944	11:15310000:16720000	0
4803	1:115695000:116115000	1
476	1:116670000:117045000	1
476	1:116900000:117040000	1
144100	11:16960000:17090000	1
965	1:117040000:117115000	1
3321	1:117115000:117240000	0
374383	11:17240000:17380000	0
914	1:117265000:117430000	1
914	1:117275000:117370000	1
4654	11:17600000:17750000	1
80263	1:117605000:117675000	0
3746	11:17750000:18005000	1
10905	1:117900000:118045000	0
54855	1:118070000:118235000	0
89797	11:19330000:19575000	0
6913	1:119455000:119535000	1
51179	1:119815000:119915000	1
10196	11:20390000:20525000	0
3481	11:2055000:2180000	1
4745	11:20650000:22170000	1
7133	1:12170000:12290000	1
203859	11:22180000:22335000	1
9249	1:12325000:12740000	1
3784	11:2450000:2550000	1
1028	11:2560000:2910000	1
143662	11:26545000:26690000	0
744	11:30380000:30935000	0
10114	11:33275000:33365000	0
25758	11:33380000:33720000	0
4005	11:33870000:34005000	1
55226	11:34075000:34170000	0
25841	11:34190000:34380000	0
847	11:34385000:34520000	1
26298	11:34565000:34925000	1
960	11:35015000:35190000	1
25891	11:35450000:35610000	1
6786	11:3870000:3985000	1
7799	1:13985000:14140000	1
23254	1:14150000:14295000	0
60529	11:44305000:44550000	1
3732	11:44565000:44655000	1
90139	11:44650000:44940000	1
57586	11:45150000:45355000	1
8534	11:45385000:45795000	0
1132	11:46405000:46570000	1
607	1:146960000:147130000	1
4607	11:47295000:47385000	1
23360	11:47740000:47870000	0
5795	11:47875000:48150000	1
56957	1:149915000:150030000	0
51177	1:150040000:150160000	0
23248	1:150335000:150420000	0
4170	1:150525000:150600000	1
3570	1:154315000:154445000	1
3782	1:154735000:154850000	1
55870	1:155300000:155570000	1
128239	1:156475000:156555000	0
83417	1:157545000:157625000	0
55243	1:157930000:158100000	0
10249	11:58435000:58560000	0
219972	11:58980000:59060000	1
64231	11:59880000:60025000	1
5824	1:160245000:160310000	1
114836	1:160420000:160515000	0
257177	1:161285000:161350000	0
25903	1:161750000:162015000	1
9722	1:162030000:162270000	1
7356	11:62170000:62320000	1
5087	1:163360000:164895000	1
23769	11:63765000:63930000	0
10435	11:65030000:65100000	0
55690	11:65830000:65910000	1
149297	1:165900000:166455000	0
22992	11:66840000:67005000	0
92235	1:167030000:167100000	0
919	1:167410000:167510000	1
92241	1:167525000:167680000	1
9019	1:167685000:167775000	1
53838	11:68010000:68080000	0
4041	11:68080000:68155000	1
481	1:168870000:169100000	1
10560	1:169435000:169520000	1
5396	1:170505000:170640000	1
80133	1:170655000:170905000	0
22941	11:70800000:71145000	1
26052	1:171770000:171955000	0
92346	1:172045000:172395000	0
5138	11:72165000:72400000	1
5138	11:72290000:72400000	1
356	1:172575000:172695000	1
9873	11:72600000:72890000	1
8995	1:172705000:173170000	0
7292	1:173175000:173390000	1
11240	1:17385000:17450000	0
9910	1:174050000:174200000	1
283209	11:74085000:74170000	0
9293	1:174225000:174710000	0
25884	11:74310000:74445000	0
29943	1:17455000:17565000	0
27101	1:174735000:174970000	0
408	11:74985000:75110000	1
63923	1:174995000:175110000	0
9674	1:175125000:175295000	0
4135	11:75295000:75405000	1
7143	1:175335000:175870000	1
7143	1:175410000:175830000	1
7405	11:75500000:75600000	0
7405	11:75500000:75870000	0
64326	1:175890000:176190000	1
7481	11:75890000:76050000	1
2615	11:76295000:76400000	0
60676	1:176330000:176855000	0
25987	11:76420000:76515000	0
55331	11:76520000:76630000	1
4647	11:76830000:76905000	1
55920	1:17735000:17815000	0
9846	11:78125000:78285000	1
55160	1:17820000:17945000	0
84066	1:178290000:178485000	0
55103	1:178505000:178720000	0
9068	1:178745000:178980000	0
27	1:179060000:179200000	0
26011	11:79095000:79240000	1
126859	1:179265000:179340000	0
148753	1:179660000:179795000	0
7275	11:8020000:8130000	0
9213	1:180480000:180835000	1
57710	1:180840000:180980000	0
777	1:181160000:181395000	0
4004	11:8200000:8615000	1
4004	11:8225000:8350000	1
220382	11:82420000:82575000	0
51585	11:82785000:82880000	0
23057	1:183290000:183420000	0
403314	1:183615000:183895000	0
81563	1:184035000:184665000	0
81563	1:184210000:184660000	0
116496	1:184765000:184950000	0
10625	1:185270000:185665000	1
10625	1:185285000:185410000	1
54843	11:85405000:85560000	0
220047	11:85560000:85645000	0
5081	1:18915000:19165000	1
23258	11:9190000:9305000	0
5996	1:192440000:192585000	1
5997	1:192775000:192990000	1
23352	1:19415000:19575000	0
7702	11:9415000:9530000	0
154810	11:94355000:94675000	0
143686	11:94880000:95510000	1
8898	11:95555000:95735000	1
23075	11:9630000:9775000	0
832	1:19715000:19815000	1
23418	1:197170000:197290000	1
140609	1:198030000:198435000	1
140609	1:198100000:198330000	1
5788	1:198570000:198655000	1
23528	1:200085000:200495000	0
23528	1:200255000:200485000	0
23528	1:200365000:200460000	0
23271	1:200640000:200710000	0
23046	1:200940000:201020000	1
5317	1:201205000:201345000	1
89796	1:201510000:201785000	0
89796	1:201525000:201670000	0
59352	1:202135000:202300000	1
127833	1:202600000:202690000	0
10765	1:202705000:202850000	1
6635	1:203765000:203835000	0
9580	1:203840000:204100000	0
5287	1:204375000:204485000	1
10446	1:204535000:204780000	0
23114	1:204795000:204915000	0
6900	1:204930000:205045000	0
81788	1:205230000:205310000	0
93273	1:205375000:205460000	0
2005	1:205550000:205625000	0
85414	1:205625000:205705000	0
83593	1:206645000:206775000	1
722	1:207265000:207480000	0
1604	1:207490000:207580000	1
947	1:207985000:208165000	1
947	1:208060000:208145000	1
5362	1:208180000:208435000	1
5362	1:208300000:208420000	1
79158	12:102155000:102250000	1
3479	12:102615000:102885000	1
56256	1:210295000:210495000	0
374470	12:103700000:103945000	0
55576	12:103955000:104040000	0
50515	12:104770000:104850000	0
50515	12:104770000:105055000	0
55733	1:210495000:210580000	0
55198	12:105630000:105790000	1
9891	12:105805000:106580000	1
55188	12:107110000:107320000	0
55188	12:107130000:107235000	0
121551	12:107505000:108025000	1
11137	12:108070000:108155000	0
1240	12:108620000:108905000	0
1240	12:108685000:108765000	0
23603	12:109040000:109205000	1
121643	12:109595000:109850000	0
121643	12:109695000:109840000	0
28981	12:110540000:110715000	0
51434	12:110720000:110875000	0
79600	12:111045000:111140000	1
5501	12:111165000:111275000	1
10019	12:111830000:111900000	1
217	12:112125000:112265000	1
22895	12:112945000:113315000	0
5542	12:11380000:11640000	0
64211	12:113890000:114380000	0
6910	12:114410000:114995000	1
7188	1:211485000:211660000	0
6926	12:115075000:116290000	1
2120	12:11690000:12200000	1
7779	1:211690000:211845000	1
2120	12:11695000:11995000	1
2120	12:11730000:11805000	1
54997	12:117455000:117580000	0
7779	1:211750000:211830000	1
4842	12:117645000:118285000	1
2120	12:11800000:11990000	1
9926	1:211850000:212205000	1
11113	12:120125000:120350000	0
92558	12:120420000:120525000	0
5829	12:120640000:120730000	1
121665	12:121185000:121410000	0
144404	12:122125000:122225000	0
4040	12:12225000:12495000	1
5525	1:212240000:212465000	1
6249	12:122875000:122985000	0
9026	12:123265000:123330000	0
79720	12:123340000:123455000	0
57605	12:123480000:123635000	0
8099	12:123755000:123845000	0
353116	12:123965000:124065000	0
9612	12:124865000:125260000	1
9612	12:124925000:125055000	1
949	12:125260000:125395000	1
55509	1:212835000:212960000	1
23504	12:130880000:131235000	0
283383	12:131360000:131600000	0
4326	12:132200000:132315000	0
57666	12:132990000:133100000	0
5629	1:213410000:214330000	1
55729	12:14370000:14630000	1
55729	12:14390000:14520000	1
56950	1:214425000:214515000	0
79887	12:14660000:14775000	1
3776	1:214855000:215735000	1
3776	1:214950000:215280000	1
1889	1:21555000:21700000	1
4257	12:16270000:16505000	1
55885	12:16535000:17090000	0
79602	12:1745000:1900000	1
127018	1:219240000:219355000	0
3142	1:221040000:221395000	0
11221	1:221645000:222270000	1
11221	1:221910000:222020000	1
55500	12:22700000:22780000	1
84976	1:222990000:223275000	0
7100	1:223300000:223425000	1
998	1:22345000:22440000	1
824	1:223880000:223960000	1
54361	1:22440000:22735000	1
127602	1:224690000:225125000	0
586	12:24995000:25105000	1
4033	12:25140000:25290000	0
4033	12:25145000:25210000	0
3845	12:25350000:25555000	1
55740	1:225660000:225945000	1
64746	1:226310000:226390000	0
375057	1:226600000:226800000	0
3707	1:226815000:227025000	0
3707	1:226925000:227020000	0
3709	12:26985000:27055000	1
23012	12:27295000:27460000	0
57542	12:27870000:28105000	0
89780	1:228175000:228270000	1
58480	1:228790000:229365000	0
58480	1:228860000:229020000	0
55711	12:29215000:29470000	0
58	1:229480000:229585000	1
83857	12:29695000:30065000	0
2590	1:229820000:230460000	0
2048	1:23000000:23265000	1
441631	12:30995000:31195000	0
160518	12:31555000:31800000	0
160518	12:31645000:31760000	0
55196	12:31965000:32135000	0
636	12:32215000:32470000	0
5318	12:32910000:33095000	1
3775	1:233560000:233935000	1
3775	1:233735000:233815000	1
148641	1:233935000:234210000	0
7798	1:23420000:23515000	0
388753	1:234240000:234600000	0
3352	1:23520000:23605000	1
6905	1:235500000:235575000	1
2786	1:235670000:235945000	0
1130	1:236010000:236135000	1
4811	1:236155000:236260000	1
55127	1:236690000:236770000	0
4548	1:236945000:237055000	1
84766	12:3735000:3920000	0
57829	1:238015000:238415000	0
3399	1:23870000:23965000	1
144402	12:39055000:39305000	0
55605	12:39705000:39845000	1
114134	12:40400000:40500000	1
120892	12:40510000:40715000	1
29951	12:41535000:42365000	1
894	12:4215000:4385000	1
283464	12:42525000:42620000	0
80070	12:43885000:44075000	1
10472	1:244020000:244455000	0
51029	1:244675000:244965000	1
51029	1:244765000:244960000	1
4753	12:45165000:45340000	0
57822	1:24525000:24720000	1
2251	12:4530000:4635000	1
196527	12:45550000:45820000	1
81539	12:46545000:46665000	0
54407	12:46760000:47060000	0
51097	1:246850000:246930000	0
55089	12:47075000:47385000	0
57116	1:247145000:247240000	0
3906	12:48925000:49020000	0
54934	12:49045000:49110000	0
3736	12:4955000:5115000	1
25932	1:24970000:25170000	1
65244	12:49755000:49905000	0
23017	12:50255000:50340000	0
51474	12:50580000:50710000	0
57609	12:50895000:51035000	1
3741	12:5120000:5210000	1
864	1:25175000:25550000	1
6334	12:51795000:52275000	1
79258	1:2520000:2585000	1
864	1:25230000:25545000	1
4908	12:5230000:6040000	1
864	1:25265000:25365000	1
57658	12:54075000:54150000	0
3229	12:54160000:54360000	1
118430	12:55135000:55360000	0
58158	12:55385000:55475000	0
283358	12:555000:670000	0
4327	12:56225000:56320000	1
5939	12:56885000:57010000	0
9194	12:59980000:60200000	1
338811	12:62655000:62790000	0
23041	12:62765000:63225000	0
23041	12:62825000:62975000	0
928	12:6300000:6395000	1
57522	12:64225000:64590000	0
115749	12:64655000:64795000	0
29110	12:64800000:64900000	0
11197	12:65185000:65550000	1
23592	12:65545000:65645000	1
8091	12:65930000:66515000	1
23426	12:67130000:67255000	0
55832	12:67660000:67725000	0
8445	12:67725000:68295000	0
8445	12:67860000:68380000	0
6195	1:26810000:26910000	1
3458	12:68385000:68600000	1
5908	12:68890000:69005000	0
1368	12:69245000:69505000	1
8289	1:26930000:27020000	1
11052	12:69535000:69650000	0
10818	12:69860000:69970000	0
196446	12:70135000:70250000	0
55650	1:27025000:27115000	1
4848	12:70630000:70755000	0
5787	12:70980000:71115000	1
29953	12:72425000:72705000	0
3747	12:75080000:75700000	0
3747	12:75145000:75635000	0
11010	12:75795000:75885000	1
22822	12:75915000:76435000	1
22822	12:76310000:76430000	1
114882	12:76750000:76960000	1
23390	12:77010000:77195000	0
10163	1:27735000:27885000	0
5074	12:79940000:80100000	1
4659	12:80170000:80330000	0
8499	12:82020000:82740000	0
160335	12:83070000:83445000	0
160335	12:83080000:83390000	0
144568	12:8855000:9035000	1
1848	12:89410000:89860000	1
1848	12:89445000:89785000	1
490	12:89935000:90500000	1
490	12:90100000:90255000	1
4985	1:29095000:29205000	1
2035	1:29210000:29365000	1
2	12:9235000:9420000	1
574028	12:92795000:92970000	0
8411	12:93170000:93375000	0
11163	12:93380000:93810000	0
8738	12:93965000:94140000	1
10154	12:94530000:94690000	1
51134	12:94700000:94930000	0
51134	12:94710000:94855000	0
57458	12:94950000:95285000	0
10988	12:95705000:95930000	0
59277	12:95970000:96240000	0
2004	12:96445000:96610000	1
5128	12:96665000:96795000	0
144535	12:96795000:96910000	0
121441	12:96970000:97380000	0
121441	12:97285000:97380000	0
196472	12:99420000:100110000	0
5095	13:100735000:100885000	1
84899	13:101265000:101735000	0
2259	13:102780000:103215000	1
7174	13:103235000:103335000	0
6555	13:103560000:103830000	1
1948	13:106715000:107195000	1
728215	13:107825000:108815000	0
8660	13:109590000:110805000	1
55647	13:111100000:111235000	0
55608	13:111565000:111705000	0
8874	13:111715000:111900000	0
6656	13:112505000:112935000	0
10426	13:113135000:113260000	0
23250	13:113290000:113540000	1
22821	13:114810000:114900000	0
9672	1:31265000:31400000	1
7278	13:19260000:20065000	0
2700	13:20540000:20745000	1
253832	13:21870000:22055000	0
221154	13:22065000:22180000	0
2254	13:22195000:22875000	1
26278	13:23955000:24040000	1
55504	13:24040000:24155000	1
221178	13:24485000:24815000	0
221178	13:24500000:24595000	0
479	13:25140000:25305000	0
479	13:25145000:25255000	0
55835	13:25435000:25555000	1
387914	13:26115000:26670000	0
2835	13:27285000:27495000	0
219333	13:27670000:27750000	0
6144	13:27750000:27835000	0
2322	13:28585000:28710000	1
283537	13:29235000:29375000	0
6541	13:30050000:30310000	1
5412	13:30325000:30690000	0
5412	13:30335000:30425000	0
84056	13:30705000:30915000	0
241	13:31195000:31385000	1
122042	13:32015000:32325000	1
10129	13:32450000:32885000	1
10443	13:33020000:33115000	1
23047	13:33160000:33240000	0
9365	13:33250000:33770000	1
9365	13:33325000:33600000	1
90627	13:33800000:34095000	1
5983	13:34115000:34405000	0
5983	13:34305000:34400000	0
26960	13:34740000:35740000	1
4081	13:35765000:36400000	0
23111	13:36915000:37000000	1
8900	13:36970000:37365000	1
127550	1:33760000:33840000	0
341640	13:39230000:39500000	1
1953	1:3395000:3540000	0
2308	13:40510000:41280000	1
2308	13:40630000:41280000	1
2308	13:40960000:41250000	1
127540	1:34105000:34530000	0
28984	13:41930000:42230000	1
160851	13:42545000:42615000	1
8600	13:42850000:43165000	1
144809	13:43180000:43450000	0
55068	13:43715000:44420000	0
387923	13:44760000:45015000	0
8848	13:45050000:45490000	1
80183	13:46910000:47050000	0
23143	13:47125000:47270000	0
3356	13:47465000:47760000	1
9445	13:48675000:48875000	1
1102	13:49060000:49155000	0
57105	13:49170000:49350000	1
22862	13:49545000:49730000	0
22862	13:49545000:49785000	0
220108	13:51680000:51890000	0
647174	13:51905000:52005000	0
26512	13:52025000:52155000	0
27253	13:58190000:59905000	0
2899	1:36960000:37910000	1
688	13:73360000:73635000	1
11278	13:74395000:74725000	1
4008	13:76135000:76220000	0
23077	13:77900000:78055000	0
8796	13:78055000:78155000	0
122060	13:78160000:78345000	0
122060	13:78270000:78335000	0
1910	13:78355000:78700000	1
10253	13:80190000:81515000	1
10253	13:80235000:80940000	1
5453	1:38485000:39310000	1
84189	13:85445000:86425000	0
10082	13:92790000:95070000	1
11166	13:95325000:95650000	0
353500	1:39550000:40040000	0
10257	13:95835000:96060000	1
10257	13:95845000:95955000	1
9071	13:96055000:96135000	0
5611	13:96320000:96470000	1
353500	1:39740000:40025000	0
10150	13:97745000:98015000	0
5911	13:98085000:98230000	1
8428	13:99095000:99320000	0
6564	13:99335000:99495000	0
55966	1:3995000:5510000	0
1880	13:99920000:100095000	1
1880	13:99925000:100030000	1
26508	1:40055000:40130000	1
5538	1:40545000:40610000	1
64744	1:40805000:40880000	0
2009	14:100170000:100365000	0
57596	14:100855000:101140000	0
1735	14:101340000:102105000	1
5527	14:102165000:102415000	1
1778	14:102425000:102565000	1
122416	14:102830000:102985000	1
23186	14:102990000:103060000	1
23186	14:102990000:103150000	1
7187	14:103155000:103385000	0
9578	14:103395000:103525000	0
23368	14:104265000:104390000	0
4802	1:41155000:41230000	0
9132	1:41235000:41320000	1
22955	1:41510000:41710000	0
22955	1:41590000:41710000	0
59269	1:41985000:42525000	0
59269	1:42370000:42505000	0
10202	14:24055000:24415000	0
29091	14:25175000:25625000	1
29091	14:25275000:25605000	1
1690	14:31095000:31380000	1
1690	14:31180000:31360000	1
25831	14:31675000:31830000	0
394	14:32390000:32745000	0
394	14:32540000:32725000	0
9472	14:32740000:32985000	0
6513	1:43380000:43545000	1
1073	14:35115000:35215000	1
4792	14:35760000:35885000	1
253959	14:36180000:36285000	0
51562	14:36550000:36880000	0
3169	14:37700000:38355000	1
9048	1:44225000:44410000	1
128209	1:44545000:44675000	0
55182	1:44825000:45090000	0
9147	14:50235000:50320000	0
382	14:50325000:50580000	0
382	14:50335000:50460000	0
6655	14:50585000:50770000	0
81542	14:51610000:51715000	0
122786	14:51745000:52245000	0
5732	14:52755000:52945000	1
10979	14:53285000:53435000	1
80821	14:53530000:53640000	0
23034	14:55010000:55250000	1
57161	14:56170000:56900000	0
51339	14:58955000:59530000	0
51339	14:58965000:59105000	0
23002	14:59595000:59795000	0
6252	14:60060000:60390000	1
149483	1:46060000:46145000	0
5494	14:60655000:60800000	0
5583	14:61495000:61720000	1
5529	14:63845000:64015000	1
23224	14:64255000:64795000	1
23224	14:64270000:64470000	1
145376	14:65005000:65110000	0
26030	14:65130000:65235000	0
6710	14:65260000:65375000	1
2530	14:65615000:66300000	0
2530	14:65620000:66215000	0
2530	14:65625000:65880000	0
10243	14:66930000:67610000	1
677	14:68710000:69300000	0
87	14:69325000:69580000	1
6430	14:70080000:70195000	1
64093	14:70275000:70510000	1
6547	14:70545000:70750000	1
22990	14:71285000:71455000	0
22990	14:71365000:71440000	0
26037	14:71570000:72220000	1
26037	14:71785000:71880000	1
9628	14:72320000:72900000	0
9628	14:72395000:72490000	0
8110	14:72975000:73390000	0
8650	14:73755000:73940000	0
338917	14:74555000:74745000	1
122953	14:75775000:75950000	1
10538	14:75955000:76030000	0
22846	14:77160000:77280000	0
145501	14:77925000:78020000	0
85439	14:81710000:81930000	0
6400	14:81930000:82020000	0
388630	1:48455000:48535000	0
200010	1:48555000:48700000	0
1112	14:89490000:90395000	0
1112	14:89895000:90240000	0
1112	14:90080000:90195000	0
79656	1:49010000:49345000	0
8111	14:91640000:91765000	1
440193	14:91780000:91890000	0
79656	1:49180000:49285000	0
123041	14:92605000:92925000	0
123041	14:92630000:92855000	0
5641	14:93155000:93260000	1
1113	14:93310000:93410000	1
3705	14:93415000:93650000	1
145270	14:94115000:94375000	1
145258	14:95145000:95515000	1
7443	14:97260000:97365000	1
63950	1:50825000:51180000	0
4205	15:100105000:100235000	1
170691	15:100470000:100885000	1
170691	15:100470000:100950000	1
220	15:101160000:101425000	1
79705	15:101455000:101550000	0
5046	15:101840000:102180000	0
284546	1:51535000:51655000	0
26994	1:51665000:51775000	0
2060	1:51815000:52010000	0
5865	1:52345000:52490000	0
283685	15:23615000:23720000	0
7337	15:25565000:25695000	1
9372	1:52580000:52800000	0
57194	15:25955000:26190000	1
56160	15:29415000:29750000	0
56160	15:29550000:29635000	0
7082	15:30010000:30375000	0
54893	15:31270000:31405000	0
51621	15:31490000:31795000	1
51621	15:31500000:31630000	1
79699	1:53165000:53305000	0
342184	15:33360000:33530000	0
342184	15:33425000:33520000	0
6263	15:33570000:34005000	0
1133	15:34030000:34295000	1
89978	15:35835000:36010000	0
84529	15:36830000:37115000	0
7804	1:53705000:53880000	1
4212	15:37175000:37400000	0
161742	15:38280000:38685000	1
161742	15:38285000:38545000	1
10125	15:38850000:38985000	1
148979	1:53930000:54220000	0
7057	15:39420000:39880000	1
7057	15:39515000:39890000	1
7057	15:39605000:39875000	1
440275	15:40225000:40320000	1
79094	15:41230000:41335000	0
55706	1:54225000:54305000	1
123745	15:42265000:42360000	0
283748	15:42370000:42435000	0
388633	1:54435000:54515000	0
51496	15:44655000:44800000	0
2200	15:48640000:49085000	1
23648	1:54875000:54960000	0
9728	15:49335000:49440000	0
54822	15:50975000:51055000	1
55930	15:52540000:52615000	1
3175	15:53070000:54045000	0
23358	1:55545000:55750000	0
283659	15:55935000:56140000	1
84952	15:57625000:57835000	0
102	15:58915000:59055000	1
9133	15:59245000:59430000	1
27023	15:59985000:60620000	0
27023	15:60205000:60520000	0
6095	15:61450000:62125000	1
388125	15:62400000:62605000	1
83660	15:62665000:63035000	0
7168	15:63065000:63335000	1
7168	15:63065000:63390000	1
771	15:63580000:63730000	1
8925	15:64045000:64190000	0
53944	15:64460000:64675000	0
23060	15:64715000:64965000	0
348093	15:65025000:65110000	0
8483	15:65480000:65590000	1
9543	15:65600000:65695000	0
10260	15:66045000:66140000	0
84465	15:66205000:66580000	0
4091	15:66865000:67160000	0
4088	15:67355000:67445000	1
8554	15:68140000:68495000	1
8554	15:68345000:68470000	1
22801	15:68590000:68840000	0
10391	15:68850000:68965000	0
7090	15:69755000:70840000	1
25820	15:72765000:72870000	0
83440	15:73000000:73085000	0
4756	15:73080000:73405000	0
27020	15:73845000:73930000	1
8482	15:74665000:74750000	0
1198	15:74840000:74905000	0
56905	15:75320000:75500000	0
4123	15:75660000:75745000	0
84894	15:77860000:78175000	1
23102	15:78245000:78400000	0
1381	15:78595000:78720000	1
1512	15:79170000:79315000	1
5923	15:79330000:79525000	1
23251	15:79630000:79890000	0
3603	15:81415000:81555000	1
80765	15:81560000:81635000	0
646	15:83910000:84075000	0
9154	15:85365000:85475000	1
5151	15:85495000:85610000	0
11214	15:85820000:86130000	1
11214	15:85870000:86030000	1
64410	15:86270000:86395000	0
3669	15:89165000:89250000	1
4240	15:89440000:89570000	1
11057	15:89590000:89725000	0
55215	15:89785000:89875000	1
348110	15:90440000:90530000	0
374655	15:90540000:90640000	0
64784	15:91055000:91150000	0
9899	15:91595000:91825000	1
3725	1:59205000:59615000	1
28232	15:92395000:92625000	0
400451	15:93325000:93570000	0
400451	15:93340000:93460000	0
56963	15:93610000:94670000	0
55784	15:94700000:94870000	0
7026	15:96400000:96890000	1
3480	15:99055000:99205000	1
145814	15:99430000:99620000	0
23336	15:99635000:99785000	0
1573	1:60330000:60430000	0
127795	1:60435000:61285000	0
80063	16:10335000:10605000	0
26038	1:6110000:6260000	1
116028	16:11270000:11350000	0
9516	16:11625000:11760000	1
55313	16:12540000:12945000	0
729993	16:12980000:13955000	0
64131	16:17345000:17570000	1
23204	16:18805000:18920000	1
79905	16:18990000:19075000	0
79838	16:19395000:19530000	0
1039	16:22320000:22450000	0
9956	16:22760000:23050000	0
5579	16:23810000:24035000	1
27327	16:24550000:24810000	0
55114	16:24970000:25065000	0
51451	16:25065000:25135000	1
9951	16:25285000:25750000	1
50615	16:27380000:27465000	1
23214	16:28115000:28240000	1
387509	1:6305000:6405000	1
51327	16:31535000:31700000	0
11332	1:6405000:6480000	0
9727	16:455000:575000	0
148581	1:64620000:64710000	0
84706	16:46870000:46970000	0
10294	16:46980000:47065000	0
57685	1:64745000:65130000	0
94160	16:47755000:48200000	1
9683	16:48570000:48665000	0
869	16:48710000:49390000	0
23090	16:49420000:49975000	1
64282	16:50100000:50245000	0
113	16:50255000:50400000	1
85407	16:50575000:50695000	0
6299	16:50945000:51860000	1
27324	16:52185000:52950000	1
3716	1:65305000:65510000	0
80205	16:53080000:53255000	0
80205	16:53085000:53165000	0
205	1:65525000:65690000	1
205	1:65610000:65685000	1
221184	16:57105000:57215000	0
4324	16:58050000:58155000	1
65009	16:58365000:58530000	0
81577	16:67710000:67840000	0
55512	16:68405000:68560000	1
1001	16:68575000:68715000	1
999	16:68730000:68845000	1
3038	16:68925000:69160000	0
84251	1:66970000:67205000	0
92154	16:70715000:70830000	0
7571	16:71435000:71550000	1
83449	16:72145000:72505000	0
10022	1:67235000:67385000	0
463	16:72890000:73100000	1
2734	16:74490000:74695000	0
79152	16:74735000:74910000	1
23261	1:6765000:6965000	0
170692	16:77250000:77635000	0
1647	1:67995000:68235000	1
80790	16:81400000:81765000	0
1647	1:68145000:68230000	1
5336	16:81770000:81925000	0
55970	1:68235000:68310000	0
1012	16:82660000:82810000	1
9077	1:68315000:68560000	0
23417	16:83845000:83945000	1
83716	16:84790000:85015000	1
23199	16:85150000:85290000	0
51659	16:85445000:85770000	1
51659	16:85680000:85765000	1
79971	1:68580000:68820000	1
3394	16:85845000:86055000	1
2294	16:86085000:86570000	1
54758	16:87720000:87800000	0
8140	16:87805000:87960000	1
161882	16:88490000:88635000	0
57554	1:68985000:70260000	1
29	17:1010000:1135000	1
644139	17:10635000:10765000	0
5733	1:71070000:71525000	1
93649	17:12145000:12575000	1
388341	17:16350000:16430000	0
23495	17:16815000:16905000	1
10743	17:17580000:17685000	1
54890	17:18030000:18120000	0
3090	17:1955000:2205000	1
92521	17:19885000:20020000	0
256223	17:20460000:20780000	0
23326	17:20925000:21020000	0
3768	17:21195000:21455000	0
100462977	17:21700000:22220000	0
4335	17:2245000:2340000	1
79066	17:2415000:2495000	0
26118	17:25540000:25680000	0
8844	17:25780000:25925000	0
4843	17:26100000:26220000	1
57551	17:27695000:27890000	1
26083	17:28805000:29060000	0
51379	17:29060000:29155000	0
4763	17:29335000:29545000	1
4763	17:29420000:29545000	1
84440	17:29715000:30185000	0
162494	17:30550000:30665000	0
8851	17:30775000:31090000	1
8851	17:30800000:30945000	1
4642	17:31105000:31250000	1
124842	17:32735000:33265000	0
3975	17:34965000:35300000	1
26574	17:35305000:35400000	0
11072	17:35770000:35850000	0
11276	17:35870000:35970000	1
6928	17:36005000:36220000	1
57636	17:36575000:36650000	1
80725	17:36695000:36830000	0
57125	17:37130000:37315000	0
4761	17:37695000:37780000	0
1236	17:38700000:38780000	1
79132	17:40175000:40270000	0
6774	17:40465000:40560000	1
50964	17:41760000:41855000	1
7326	17:4190000:4320000	0
9020	17:43355000:43470000	0
3690	17:45280000:45400000	1
80279	17:46035000:46100000	0
8631	17:46425000:46545000	1
22834	17:47380000:47485000	0
4804	17:47495000:47640000	1
8714	17:48710000:48775000	1
124857	17:48850000:48930000	0
10140	17:48930000:49040000	1
56934	17:49815000:50255000	0
127254	1:74990000:75185000	0
431707	1:75225000:75670000	0
23531	17:53470000:53580000	0
51009	17:5390000:5480000	0
9241	17:54640000:54855000	1
22861	17:5490000:5615000	1
8165	17:55085000:55170000	1
124540	17:55320000:55520000	0
124540	17:55320000:55635000	0
140735	17:56085000:56195000	0
23302	17:5660000:6205000	1
22843	17:56805000:57085000	1
204962	1:75690000:76120000	0
388403	17:57390000:57520000	0
124773	17:58375000:58470000	0
162333	17:60755000:61065000	0
2081	17:62105000:62220000	1
55852	17:62230000:62375000	0
10672	17:62960000:63055000	1
8313	17:63225000:64170000	1
127247	1:76375000:76460000	0
27091	17:64720000:64900000	0
9931	17:65090000:65345000	0
26207	17:65370000:65475000	0
2186	17:65715000:65960000	1
9120	17:66285000:66380000	1
54757	17:66525000:66750000	1
10351	17:66770000:66955000	1
5608	17:67410000:67520000	1
3773	17:67560000:68125000	0
239	17:6810000:6915000	1
3759	17:68160000:68540000	1
6662	17:69845000:70120000	1
64359	17:700000:895000	1
201266	17:70980000:71160000	0
54549	17:71410000:72185000	0
54549	17:71415000:71725000	0
55890	17:72365000:72460000	0
146664	17:74860000:75065000	1
57690	17:75520000:76015000	0
57690	17:75760000:76005000	0
146754	17:7620000:7715000	0
9021	17:76255000:76370000	1
9267	17:76685000:76780000	0
10458	17:78980000:79085000	0
79755	17:80740000:80880000	1
146712	17:80905000:81010000	0
5737	1:78605000:79070000	1
23533	17:8800000:8905000	0
64123	1:79315000:79710000	0
8522	17:9825000:10190000	1
54206	1:8030000:8410000	1
63895	18:10840000:11155000	0
63895	18:11050000:11150000	0
3613	18:11910000:12050000	1
753	18:13185000:13540000	0
6093	18:18510000:18765000	1
80000	18:18775000:19050000	0
5932	18:20365000:20600000	0
91768	18:20705000:20995000	1
4864	18:21085000:21180000	1
125488	18:21505000:21715000	0
361	18:24380000:24600000	1
84034	18:2810000:2905000	0
147407	18:29310000:29405000	0
57565	18:30275000:30530000	0
8715	18:31700000:31910000	0
7050	18:3275000:3675000	1
7050	18:3280000:3450000	1
55197	18:33590000:33675000	0
80206	18:33875000:34000000	1
5289	18:39525000:39615000	0
9229	18:4070000:5065000	0
9229	18:4225000:5065000	0
26040	18:42255000:42490000	1
26040	18:42260000:42390000	1
8170	18:42680000:42795000	0
9050	18:43555000:43665000	0
147339	18:43690000:43845000	0
494470	18:43865000:44070000	0
9229	18:4455000:5060000	0
4087	18:45315000:45540000	1
473	1:8455000:8925000	1
201501	18:45570000:45980000	0
9811	18:45990000:46190000	0
4092	18:46205000:46500000	1
4645	18:47530000:47735000	1
4645	18:47620000:47725000	1
5596	18:48000000:48315000	0
51320	18:48620000:49125000	1
51320	18:48650000:48745000	1
117178	1:85095000:85225000	0
284254	18:52210000:52330000	0
7541	18:5225000:5310000	0
5874	18:52355000:52610000	0
23566	1:85240000:85395000	0
6925	18:53025000:54260000	1
5205	18:55290000:55540000	1
23327	18:55550000:55825000	1
23327	18:55705000:55805000	1
55205	18:56440000:56740000	0
147372	18:57120000:57430000	1
5366	18:57500000:57655000	1
5366	18:57505000:57570000	1
4160	18:57655000:58235000	1
28316	18:58980000:59175000	0
220441	18:59230000:59815000	0
8792	18:59990000:60090000	1
54877	18:60090000:60250000	1
23239	18:60380000:60645000	1
596	18:60675000:61005000	1
54680	1:86070000:86175000	0
596	18:60745000:61000000	1
596	18:60805000:60990000	1
91133	18:6240000:6450000	0
10666	18:67515000:67750000	1
81832	18:70350000:71595000	0
81832	18:70425000:70915000	0
81832	18:70485000:70840000	0
125704	18:72020000:72160000	0
7525	18:730000:835000	1
9658	18:74080000:74430000	0
9658	18:74115000:74220000	0
7776	18:74510000:74705000	0
4155	18:74765000:74850000	1
2587	18:74945000:75400000	0
27164	18:75465000:76750000	1
27164	18:75770000:76745000	1
374868	18:76820000:77000000	1
4772	18:77140000:77290000	0
8543	1:87770000:88440000	0
22850	18:77795000:77870000	0
473	1:8790000:8920000	1
201475	18:8465000:8620000	1
23255	18:8655000:8995000	0
5586	1:89120000:89355000	0
10928	18:9335000:9525000	1
765	1:8950000:9065000	0
23507	1:89965000:90075000	0
147495	18:9970000:10525000	1
84230	1:90095000:90235000	0
6597	19:11040000:11130000	1
3949	19:11140000:11225000	1
773	19:13385000:13840000	1
84146	1:91340000:91635000	0
773	19:13705000:13830000	1
976	19:14460000:14530000	1
10365	19:16335000:16530000	1
10365	19:16435000:16500000	1
27151	19:17030000:17155000	1
3780	19:18045000:18110000	0
27106	19:18110000:18200000	0
5143	19:18315000:18380000	0
54815	19:19470000:19620000	0
4616	19:2470000:2620000	1
2672	1:92765000:93090000	1
2672	1:92935000:93070000	1
898	19:30240000:30365000	1
7813	1:93105000:93290000	0
57616	19:31200000:32745000	0
60680	19:3190000:3280000	0
80176	1:9330000:9550000	0
388650	1:93305000:93470000	0
79047	19:34265000:34605000	1
22823	1:93475000:93545000	0
55900	19:35125000:35225000	0
284406	19:36895000:36980000	0
148268	19:37875000:37960000	0
81	19:39135000:39220000	1
5452	19:42595000:42710000	0
84518	19:42830000:42920000	0
284340	19:42940000:43050000	0
55527	19:4725000:4800000	0
2909	19:47365000:47495000	1
84215	19:48020000:48110000	0
2152	1:94975000:95280000	1
1266	1:95310000:95520000	1
148066	19:5405000:5550000	0
163033	19:56020000:56110000	0
27300	19:58695000:58790000	0
5293	1:9675000:9780000	1
58155	1:97185000:97295000	0
3643	19:7190000:7305000	1
10469	19:8005000:8070000	0
22883	1:9820000:9930000	0
79603	19:8220000:8325000	0
1806	1:98310000:98390000	1
54811	19:9785000:9890000	0
128710	20:10415000:10520000	0
182	20:10540000:10655000	1
22903	20:11620000:12820000	0
9751	20:1210000:1280000	0
55304	20:12895000:13090000	0
140862	20:13100000:13285000	0
23767	20:14285000:15235000	1
55423	20:1620000:1720000	0
5126	20:16775000:17425000	1
140885	20:1765000:1935000	1
140881	20:185000:250000	0
140856	20:18590000:19185000	0
3642	20:20340000:20565000	1
57186	20:20620000:20815000	0
22803	20:21215000:21375000	0
4821	20:21490000:21570000	0
5075	20:21685000:22250000	0
3170	20:22295000:22665000	1
22918	20:23050000:23145000	0
343641	20:2330000:2440000	0
92086	20:23885000:23990000	0
117532	20:2510000:2630000	0
3397	20:30135000:30220000	1
3055	20:30610000:30695000	1
140688	20:31105000:31245000	0
83959	20:3195000:3310000	1
434	20:32735000:32860000	1
2036	20:34550000:34735000	0
56259	20:36320000:36515000	0
128434	20:36525000:36625000	0
7052	20:36665000:36855000	1
57148	20:37055000:37200000	0
140679	20:37260000:37375000	0
26051	20:37425000:37530000	0
11237	20:3870000:4075000	0
7150	20:39595000:39750000	1
84181	20:40065000:40325000	1
84181	20:40135000:40255000	1
11122	20:40355000:41990000	0
54498	20:4080000:4170000	1
146	20:4165000:4570000	0
84969	20:42360000:42720000	0
84969	20:42375000:42545000	0
57158	20:42730000:42835000	0
140730	20:43380000:43505000	0
2139	20:45385000:45795000	0
23613	20:45820000:46015000	0
8202	20:46020000:46260000	1
55959	20:46300000:47245000	1
55959	20:46375000:46815000	1
57580	20:47330000:47445000	0
9770	20:4735000:4935000	1
3745	20:47945000:48150000	1
5740	20:48145000:48225000	1
1051	20:48805000:49080000	1
5770	20:49085000:49205000	1
9962	20:4950000:5090000	1
3755	20:49605000:49930000	0
4773	20:49980000:50240000	1
55734	20:50735000:50855000	0
7764	20:52190000:52560000	0
7764	20:52195000:52355000	0
128674	20:5220000:5455000	1
8537	20:52565000:52690000	1
55816	20:52835000:53285000	0
140689	20:53295000:54810000	0
7022	20:55115000:55615000	1
56261	20:5570000:5645000	1
55544	20:55950000:56075000	0
56937	20:56225000:56370000	1
57403	20:56815000:56885000	0
9217	20:56885000:56965000	1
164284	20:57045000:57200000	0
2778	20:57310000:57420000	1
128611	20:57650000:57810000	1
1114	20:5780000:5920000	0
116154	20:58120000:58440000	0
116154	20:58145000:58330000	0
1002	20:58590000:60510000	0
4923	20:61315000:61425000	1
5332	20:8785000:9345000	1
24141	20:9380000:9595000	0
343637	20:960000:1085000	1
57144	20:9615000:9890000	0
164832	2:100880000:101005000	0
4862	2:101225000:101610000	1
284996	2:101870000:101935000	0
7850	2:102500000:102615000	1
3241	2:10280000:10585000	1
8807	2:102970000:103070000	1
6549	2:103090000:103325000	1
5455	2:103440000:105570000	1
3241	2:10410000:10575000	1
11250	2:105665000:105930000	0
11250	2:105720000:105875000	0
2274	2:105975000:106165000	1
8440	2:106355000:106525000	1
80146	2:106720000:106820000	1
10913	2:109525000:109720000	1
344558	2:109740000:109885000	1
10461	2:112650000:112810000	1
129804	2:112840000:113010000	0
84172	2:113240000:113340000	0
6574	2:113345000:113495000	1
23550	2:113870000:113975000	0
7849	2:114020000:114130000	1
80255	2:114510000:114645000	0
10096	2:114645000:114740000	0
64092	21:15805000:16145000	0
64092	21:15895000:16060000	0
8204	21:16235000:16440000	1
8204	21:16360000:16440000	1
29761	21:17095000:17275000	0
29761	21:17100000:17200000	0
8886	2:118570000:118765000	0
1525	21:18755000:18965000	1
140738	2:120155000:120245000	1
5775	2:120515000:120605000	0
3625	2:121095000:121445000	1
2736	2:121105000:121845000	1
2736	2:121450000:121835000	1
29842	2:121845000:122090000	0
58494	21:26980000:27105000	0
2995	2:127260000:127540000	1
351	21:27260000:27550000	1
116159	21:27635000:28100000	0
10746	2:128090000:128175000	0
571	21:30450000:30755000	0
50649	2:131555000:131650000	0
7074	21:32470000:32985000	1
30811	21:33160000:33645000	0
116372	2:133410000:133930000	0
344148	2:134015000:134330000	0
4249	2:134675000:135200000	1
3460	21:34745000:34820000	1
4249	2:134870000:135185000	1
4249	2:134875000:134990000	1
9946	21:35015000:35265000	0
64968	21:35290000:35465000	1
23515	21:37610000:37695000	0
23562	21:37785000:37975000	1
23562	21:37860000:37965000	1
3176	2:138665000:138860000	1
3763	21:39065000:39475000	1
339745	2:139255000:139355000	0
2114	21:40085000:40515000	1
2114	21:40105000:40220000	1
8624	21:40555000:40680000	1
10317	21:40890000:41105000	0
8942	2:143425000:143765000	1
9619	21:43565000:43710000	1
8942	2:143620000:143750000	1
5152	21:44005000:44255000	0
150094	21:44770000:44850000	1
79712	2:144870000:145280000	0
79712	2:144925000:145095000	0
56894	21:45215000:45400000	1
5822	21:45435000:45530000	0
104	21:46375000:46560000	1
80781	21:46710000:46880000	1
54039	21:46970000:47070000	0
92	2:148170000:148670000	1
92	2:148255000:148630000	1
26122	2:149400000:149540000	0
130576	2:149870000:150170000	0
390	2:151340000:151470000	0
114793	2:153035000:153525000	0
56475	2:153635000:154415000	1
4613	2:15775000:16700000	1
57471	2:158175000:158275000	0
85461	2:159740000:159985000	0
3694	2:160935000:161130000	1
10010	2:161925000:162040000	1
1803	2:162840000:162995000	1
90134	2:163225000:163700000	0
55137	2:164005000:165405000	0
80034	2:166295000:166610000	1
81553	2:16720000:16950000	1
81553	2:16795000:16940000	1
27347	2:169005000:169185000	1
253782	2:169200000:169580000	1
115677	2:169630000:169725000	0
140469	2:170805000:171090000	0
9874	2:172015000:172175000	1
79901	2:172295000:172400000	0
1781	2:172435000:172545000	0
3655	2:173005000:173335000	1
51776	2:173890000:174080000	0
83879	2:174145000:174245000	0
6670	2:174740000:174935000	0
6670	2:174830000:174905000	0
29789	2:174980000:175210000	0
29789	2:175010000:175115000	0
151556	2:175310000:175425000	1
7456	2:175440000:175560000	1
1134	2:175590000:175870000	1
80856	2:176770000:176920000	0
80856	2:176775000:176870000	0
10651	2:177120000:177220000	0
220988	2:178025000:178200000	1
285025	2:179900000:179990000	0
3790	2:18035000:18375000	0
3676	2:181950000:182340000	1
3676	2:182170000:182325000	1
5136	2:183040000:183520000	0
91752	2:185200000:185465000	1
3685	2:187355000:187530000	1
7035	2:188360000:188450000	1
51454	2:188745000:189315000	1
51454	2:188760000:189260000	1
1290	2:189935000:190290000	1
30061	2:190310000:190500000	1
54842	2:191250000:191385000	0
100131211	2:191395000:191510000	0
2744	2:191745000:191880000	1
6775	2:191905000:192025000	1
4430	2:192025000:192390000	1
64859	2:192420000:192565000	0
8436	2:192705000:193030000	1
57181	2:196185000:196540000	1
57181	2:196430000:196525000	1
9262	2:196935000:197155000	0
9262	2:196935000:197335000	0
57520	2:197350000:197490000	0
91526	2:197965000:198250000	0
5334	2:198665000:198995000	0
23314	2:199165000:200450000	1
26010	2:200830000:201365000	0
26010	2:201165000:201340000	0
316	2:201390000:201675000	1
316	2:201435000:201565000	1
130540	2:202100000:202250000	0
659	2:203135000:203400000	1
6382	2:20315000:20435000	0
150864	2:203430000:203735000	0
23369	2:20550000:20630000	0
388	2:20630000:20850000	1
8745	2:207255000:207425000	0
8609	2:207935000:208350000	0
60526	2:20870000:21035000	1
4133	2:210195000:210455000	1
151050	2:210935000:211055000	0
4632	2:211100000:211280000	1
2066	2:212575000:213455000	1
22807	2:213530000:214110000	1
22807	2:213870000:214110000	1
22807	2:214015000:214105000	1
580	2:215600000:215675000	1
26154	2:215880000:216145000	1
2335	2:216275000:216800000	1
57574	2:217085000:217270000	0
3485	2:217375000:217545000	1
128954	22:17425000:17545000	0
51816	22:17680000:17805000	0
57553	22:18325000:18560000	0
7122	22:19485000:19635000	0
2043	2:221525000:222460000	0
5594	22:22030000:22305000	1
130367	2:223170000:223455000	0
130367	2:223185000:223290000	0
2781	22:23305000:23475000	0
613	22:23495000:23635000	1
2181	2:223540000:223810000	0
5270	2:224840000:225160000	0
79843	2:225215000:225320000	0
8452	2:225300000:225650000	1
8452	2:225330000:225515000	1
8452	2:225340000:225455000	1
1415	22:25600000:25735000	1
55619	2:225745000:225910000	1
91355	22:25750000:25850000	0
57624	2:225935000:226535000	0
157	22:25950000:26100000	1
23544	22:26240000:26745000	0
84236	2:227675000:227855000	0
23760	22:28255000:28410000	0
80704	2:228525000:228630000	1
84133	22:29250000:29440000	1
129080	22:29545000:29660000	0
150280	22:30400000:30485000	0
3976	22:30500000:30650000	1
151473	2:230865000:231045000	0
151473	2:230930000:231025000	0
51719	2:231480000:231675000	0
9290	2:231765000:231860000	0
6523	22:32370000:32495000	1
7078	22:32915000:33400000	1
8224	22:33410000:33610000	0
80303	2:233460000:233555000	1
3769	2:233570000:233710000	1
9215	22:33650000:34325000	1
9215	22:34015000:34320000	1
10123	2:235040000:235435000	0
10123	2:235195000:235415000	0
114818	2:23520000:23880000	0
91464	22:35430000:35545000	0
23677	2:235485000:236020000	0
114818	2:23555000:23690000	0
23677	2:235575000:235995000	0
23551	22:35830000:36005000	0
116987	2:236040000:236505000	1
23543	22:36320000:36525000	1
2637	2:236665000:237135000	1
10369	22:36935000:37145000	0
5816	22:37175000:37250000	1
114794	22:37710000:37865000	0
51052	2:238400000:238495000	0
25829	22:38655000:38755000	1
51665	2:239250000:239385000	0
5155	22:39550000:39715000	1
9759	2:240040000:240345000	1
9759	2:240175000:240325000	1
57591	22:40810000:41050000	0
4705	2:240875000:240965000	0
57591	22:40910000:41045000	0
2847	22:41050000:41210000	0
2817	2:241130000:241385000	0
7008	22:41700000:41775000	0
666	2:242450000:242550000	0
6942	22:42695000:42820000	1
11252	22:43255000:43435000	1
80274	22:43600000:43795000	0
29780	22:44375000:44490000	0
50618	2:24450000:24615000	1
23779	22:45080000:45150000	0
112885	22:45210000:45505000	0
50618	2:24525000:24610000	1
25814	22:46040000:46250000	1
7477	22:46265000:46375000	0
55267	22:46390000:46520000	0
5465	22:46540000:46645000	1
9620	22:46750000:46945000	0
23151	22:46955000:47130000	0
22979	2:25195000:25360000	0
1788	2:25430000:25815000	1
1838	2:25825000:25900000	0
9381	2:26710000:26810000	1
56896	2:27055000:27165000	0
22924	2:27175000:27250000	1
5500	2:28790000:28975000	0
238	2:29480000:30300000	1
238	2:30135000:30305000	1
81606	2:30420000:30670000	1
81606	2:30450000:30565000	1
92291	2:30955000:31090000	0
4052	2:32995000:33615000	1
25940	2:33680000:33825000	0
10602	2:37620000:38115000	0
10602	2:37905000:38060000	0
64225	2:38530000:38755000	0
6654	2:39285000:39360000	1
8491	2:39605000:39725000	0
27436	2:42320000:42570000	1
678	2:43355000:43455000	1
10128	2:44110000:44225000	1
5495	2:44275000:44475000	1
5495	2:44395000:44465000	1
6519	2:44475000:44575000	1
6496	2:44700000:45190000	1
10736	2:45205000:45735000	1
10736	2:45215000:45615000	1
5581	2:45840000:46195000	1
5581	2:45875000:45960000	1
2034	2:46235000:46620000	1
9655	2:46885000:47005000	0
9655	2:46885000:47130000	0
4072	2:47555000:47625000	1
2956	2:47880000:48005000	1
80204	2:48015000:48140000	0
80204	2:48040000:48335000	0
57142	2:55090000:55445000	1
57142	2:55280000:55400000	1
2202	2:55935000:56240000	1
114800	2:56370000:57765000	0
53335	2:60530000:60785000	1
5966	2:61020000:61125000	1
9736	2:61425000:61760000	0
7514	2:61765000:61885000	0
7514	2:61765000:62070000	0
10678	2:62140000:62655000	1
10678	2:62215000:62430000	1
57162	2:64265000:64555000	1
29094	2:64560000:64735000	1
54812	2:64745000:64810000	0
9792	2:64810000:65100000	0
6509	2:65140000:65280000	0
200734	2:65475000:65810000	1
200734	2:65480000:65665000	1
10438	2:68280000:68345000	0
5341	2:68585000:68680000	1
27302	2:68935000:69155000	0
84168	2:69210000:69535000	1
307	2:69790000:69875000	1
64395	2:69945000:70060000	0
151516	2:70145000:70295000	0
5093	2:70295000:70375000	0
7039	2:70530000:70880000	1
8291	2:71510000:71745000	1
23233	2:72985000:73095000	0
1961	2:73520000:73595000	0
3099	2:74900000:75115000	1
56655	2:75135000:75280000	0
84141	2:75705000:75845000	0
56888	2:85150000:85265000	0
83439	2:85285000:85530000	1
84913	2:85950000:86045000	1
8869	2:86050000:86120000	1
8869	2:86055000:86310000	1
3398	2:8685000:8825000	1
3398	2:8745000:8820000	1
344167	2:88480000:88780000	0
9451	2:88860000:88990000	1
129642	2:8980000:9270000	0
8853	2:9280000:9545000	0
4118	2:95670000:95785000	1
56910	2:96865000:96930000	0
6868	2:9690000:9765000	1
93082	2:97035000:97200000	0
54910	2:97535000:97625000	0
23505	2:98420000:98645000	0
11320	2:99250000:99455000	0
343990	2:99475000:99680000	0
55076	3:100175000:100310000	0
57092	3:101290000:101395000	0
491	3:10385000:10790000	1
868	3:105395000:106355000	1
868	3:105575000:106350000	1
84692	3:106925000:107230000	0
961	3:107785000:107860000	0
22989	3:108200000:108300000	0
90102	3:111435000:111695000	0
151888	3:112175000:112240000	0
151887	3:112315000:112445000	1
10533	3:11270000:11400000	1
91653	3:112755000:113020000	0
26137	3:114810000:114910000	1
2596	3:114930000:115510000	1
9686	3:11700000:11885000	0
57514	3:118975000:119180000	0
2932	3:119615000:119815000	1
11167	3:120150000:120275000	1
6565	3:121595000:121700000	1
1475	3:121820000:122090000	1
1475	3:121980000:122100000	1
3836	3:122135000:122260000	1
54437	3:122515000:122770000	0
111	3:123010000:123300000	1
8997	3:123730000:124010000	0
3693	3:124475000:124630000	1
57493	3:124715000:124925000	0
7707	3:124955000:125095000	0
5894	3:12600000:12710000	1
5361	3:126450000:126710000	0
23023	3:129550000:129635000	0
9922	3:13030000:13130000	0
27032	3:130480000:130570000	1
131870	3:130750000:131190000	1
23225	3:13130000:13520000	0
66000	3:132755000:133110000	0
55573	3:133145000:133375000	0
23225	3:13350000:13510000	0
6259	3:133905000:134025000	1
51421	3:134025000:134200000	0
25847	3:134205000:134285000	0
2199	3:13535000:13695000	1
51208	3:137675000:137775000	0
25852	3:137895000:138010000	0
55186	3:140610000:140715000	0
92369	3:140710000:140930000	1
92370	3:140930000:141015000	0
253461	3:141020000:141170000	0
5922	3:141175000:141290000	1
6533	3:14270000:14530000	1
9435	3:142750000:143340000	0
9435	3:142750000:143435000	0
9435	3:142770000:143070000	0
285195	3:143480000:143690000	1
285195	3:143485000:143585000	1
6533	3:14415000:14510000	1
80852	3:14545000:14670000	0
152273	3:14835000:14965000	1
1359	3:148560000:148670000	0
25937	3:149235000:149470000	1
9819	3:149965000:150230000	0
4154	3:151735000:152180000	1
4154	3:151900000:151990000	1
5028	3:152295000:152690000	1
5028	3:152320000:152585000	1
5912	3:152755000:152890000	0
9467	3:15305000:15450000	0
26084	3:153760000:153975000	0
7881	3:155750000:156235000	0
6747	3:156265000:156390000	0
5806	3:156920000:157230000	1
654502	3:158550000:158985000	0
117248	3:15910000:16290000	0
401097	3:159745000:160115000	0
80117	3:160285000:160405000	0
151742	3:160405000:160665000	1
117248	3:16060000:16290000	0
165679	3:160990000:161145000	0
23180	3:16310000:16605000	0
23228	3:16725000:17280000	1
27333	3:167755000:167900000	0
2122	3:168770000:169450000	1
80012	3:169785000:169900000	0
5584	3:169900000:170000000	0
6498	3:170020000:170130000	1
57709	3:170165000:170475000	0
6514	3:170675000:170765000	1
23043	3:170880000:171290000	1
5337	3:171325000:171555000	1
64778	3:171565000:172050000	1
64778	3:171750000:172020000	1
2693	3:172090000:172190000	1
79718	3:176745000:177170000	0
79718	3:176755000:177100000	0
79718	3:176915000:177080000	0
55669	3:179055000:179130000	1
59345	3:179155000:179280000	1
51555	3:179670000:179760000	0
131118	3:180625000:180715000	1
6657	3:181400000:182410000	1
6657	3:181425000:181785000	1
54165	3:182620000:182820000	0
89857	3:183185000:183320000	0
55689	3:183355000:183420000	0
10644	3:185365000:185630000	1
2119	3:185685000:185970000	0
2119	3:185825000:185965000	0
9370	3:186550000:186645000	1
6480	3:186645000:186785000	1
5648	3:186930000:187025000	1
604	3:187455000:187705000	1
604	3:187460000:187555000	1
8626	3:188975000:189670000	1
55214	3:189680000:189920000	0
344901	3:190850000:190950000	0
152137	3:190950000:191110000	1
2257	3:192270000:192505000	0
151963	3:192525000:192770000	0
151963	3:192530000:192640000	0
3280	3:193365000:194045000	1
3280	3:193695000:193855000	1
131583	3:194395000:194810000	1
131583	3:194395000:194990000	1
131583	3:194400000:194930000	1
131583	3:194405000:194710000	1
23527	3:194995000:195200000	0
10188	3:195575000:195680000	1
7037	3:195800000:195930000	1
4241	3:196715000:196930000	0
1739	3:196965000:197240000	1
151649	3:19990000:20080000	0
152110	3:27385000:27525000	0
7048	3:30360000:30765000	1
201595	3:31180000:31700000	0
57633	3:3235000:4295000	0
112616	3:32415000:32530000	0
51143	3:32545000:32625000	0
51143	3:32545000:32725000	0
131405	3:32765000:32980000	0
1233	3:32985000:33135000	1
23122	3:33685000:33765000	0
6769	3:36005000:36755000	1
85443	3:36760000:36910000	0
3680	3:37470000:37855000	0
10217	3:37885000:38015000	0
6331	3:38555000:38715000	1
4336	3:39460000:39565000	1
25924	3:39725000:40190000	0
10289	3:40225000:40360000	0
956	3:40370000:40490000	0
1499	3:40615000:41255000	1
22906	3:42050000:42145000	1
7433	3:42495000:42590000	1
54861	3:43200000:43430000	0
131616	3:44815000:44905000	0
64866	3:45095000:45260000	1
8994	3:45545000:45730000	0
9034	3:46435000:46515000	1
8553	3:4740000:5115000	1
22937	3:47430000:47555000	1
4134	3:47865000:48220000	1
4134	3:48045000:48200000	1
8927	3:49570000:49710000	1
8553	3:5020000:5100000	1
9254	3:50405000:50600000	1
1795	3:50680000:51420000	0
1849	3:52030000:52185000	0
57408	3:54870000:55370000	0
7474	3:55515000:55770000	1
26059	3:56350000:56555000	0
285331	3:56590000:56715000	0
23272	3:56715000:57035000	0
378	3:57580000:57665000	0
7871	3:57740000:57825000	0
2317	3:57935000:58160000	1
54899	3:58300000:58415000	1
11170	3:58540000:58625000	1
2917	3:5910000:6925000	1
5793	3:61515000:62185000	1
8618	3:62600000:63195000	0
132203	3:63315000:63805000	0
132203	3:63325000:63720000	0
166336	3:64010000:64490000	1
56999	3:64515000:65740000	1
26018	3:66450000:66560000	0
84541	3:67015000:67165000	0
8801	3:67425000:67845000	1
56203	3:69150000:69495000	0
23150	3:69530000:69720000	0
27086	3:71025000:71710000	1
2632	3:81700000:81960000	1
29995	3:8475000:8675000	1
389136	3:86785000:87240000	0
5021	3:8810000:8965000	1
2042	3:88250000:89165000	0
56852	3:9005000:9365000	0
375323	3:9545000:9680000	0
79295	3:97905000:98050000	0
10402	3:98315000:98535000	0
131566	3:98540000:98720000	1
27071	4:100730000:100810000	1
85460	4:10125000:10540000	0
285498	4:1015000:1110000	0
4790	4:103360000:103545000	1
4126	4:103585000:103735000	1
6870	4:104125000:104860000	1
116449	4:10580000:10895000	1
116449	4:10620000:10750000	1
9061	4:108525000:108660000	0
166929	4:108675000:108840000	0
51176	4:108915000:109530000	1
51176	4:108940000:109110000	1
55013	4:110480000:110585000	0
79071	4:110915000:111220000	1
79071	4:110920000:111135000	1
2028	4:111240000:111440000	1
5308	4:111515000:111935000	1
63973	4:113250000:113440000	0
287	4:113710000:113865000	1
817	4:114375000:114850000	1
817	4:114430000:114850000	1
817	4:114460000:114685000	1
79642	4:114870000:115005000	0
7368	4:115310000:115630000	0
8492	4:119200000:119285000	1
8654	4:120520000:120980000	1
79931	4:122055000:122235000	0
84109	4:122285000:122595000	0
7222	4:122815000:122940000	1
59067	4:123505000:123650000	1
10252	4:124065000:124640000	0
10252	4:124305000:124600000	0
57182	4:125265000:126205000	0
10733	4:128705000:128805000	1
10424	4:129105000:129730000	0
79960	4:129215000:129800000	0
54510	4:138110000:138715000	0
23657	4:139095000:139445000	1
84709	4:140125000:140220000	1
23158	4:141565000:141780000	1
3600	4:142215000:142695000	1
3600	4:142555000:142635000	1
64399	4:145075000:146010000	1
54726	4:146020000:146120000	0
4086	4:146120000:146535000	0
4086	4:146400000:146480000	0
11157	4:146860000:147120000	0
84068	4:147280000:147445000	1
132864	4:14750000:15055000	0
79658	4:148625000:148790000	0
166614	4:150880000:151170000	0
10586	4:151195000:151810000	1
114905	4:15225000:15435000	0
5188	4:152665000:153265000	0
201799	4:153565000:153660000	0
85462	4:153735000:154055000	0
23321	4:154060000:154250000	1
84057	4:154265000:154345000	0
57545	4:15460000:15655000	1
6423	4:154690000:155140000	1
54798	4:155265000:155445000	0
4887	4:155720000:156295000	1
4887	4:155875000:156205000	1
952	4:15720000:15805000	1
9982	4:15885000:15960000	0
59350	4:159205000:159570000	1
57600	4:159645000:159780000	0
9693	4:160025000:160100000	0
55319	4:164400000:164475000	0
55319	4:164400000:164685000	0
1363	4:166270000:166395000	1
7092	4:166415000:167045000	1
9079	4:16875000:17480000	0
9079	4:16885000:17405000	0
54969	4:170535000:170680000	0
9848	4:170710000:171000000	0
51809	4:173925000:174200000	0
2261	4:1740000:1825000	1
51809	4:174085000:174180000	0
9464	4:174425000:175030000	1
3248	4:175285000:175640000	1
27146	4:17665000:17795000	1
254251	4:17830000:18030000	1
1635	4:183730000:183840000	0
80014	4:183850000:184195000	0
80014	4:184010000:184180000	0
53842	4:184195000:184330000	0
3660	4:185170000:185570000	1
3660	4:185180000:185465000	1
3660	4:185395000:185460000	1
2180	4:185745000:185840000	1
391723	4:185925000:186060000	0
27295	4:186395000:186525000	0
8470	4:186545000:186970000	1
9353	4:18680000:20260000	1
133015	4:20370000:20700000	0
80333	4:21795000:22365000	0
166647	4:22400000:22705000	0
10891	4:22960000:24440000	1
1665	4:24510000:24595000	0
8603	4:2490000:2695000	0
29945	4:25315000:25380000	0
10568	4:25430000:25795000	1
3516	4:26020000:26425000	1
3516	4:26065000:26195000	1
57620	4:26740000:27020000	1
[truncated: 935 more rows]
