# Supplementary material for: The distributions of protein coding genes within chromatin domains in relation to human disease
Source: Epigenetics Chromatin. 2019 Dec 5;12:72. doi: 10.1186/s13072-019-0317-2 (PMC6894242; doi:10.1186/s13072-019-0317-2)
Supplement: Supplementary file 10 — Additional file 10: Table S1. The 18,141 different protein coding genes. Each row has the following information in the columns: geneid, gene locus, transcription starting site (TSS), and CTD gene association or not with disease. [file 13072_2019_317_MOESM10_ESM.tsv]

geneId	gLocus	tss	boolDisease
81399	chr1:-:621096-622034	622034	0
148398	chr1:+:859308-879961	859308	1
26155	chr1:-:879584-894689	894689	0
339451	chr1:+:895967-901095	895967	0
84069	chr1:+:901877-911245	901877	0
84808	chr1:-:910584-917473	917473	0
57801	chr1:-:934342-935552	935552	0
9636	chr1:+:936518-949921	936518	1
375790	chr1:+:955503-991498	955503	1
401934	chr1:-:1006346-1009687	1009687	0
54991	chr1:-:1017198-1051741	1051741	0
254173	chr1:+:1109264-1133315	1109264	0
8784	chr1:-:1138888-1142071	1142071	1
7293	chr1:-:1146706-1149518	1149518	1
51150	chr1:-:1152288-1167411	1167411	1
126792	chr1:+:1167645-1170421	1167645	0
388581	chr1:-:1177826-1182102	1182102	0
118424	chr1:-:1189289-1209265	1209265	0
6339	chr1:+:1215816-1227409	1215816	0
126789	chr1:+:1243947-1247057	1243947	0
116983	chr1:-:1227756-1244989	1244989	0
54973	chr1:-:1246965-1260071	1260071	0
80772	chr1:+:1260136-1264277	1260136	0
83756	chr1:+:1266694-1270686	1266694	1
1855	chr1:-:1270656-1284730	1284730	0
54587	chr1:-:1288069-1297157	1297157	0
54998	chr1:-:1309110-1310875	1310875	0
81669	chr1:-:1321091-1334708	1334708	0
55052	chr1:-:1337288-1342693	1342693	0
441869	chr1:-:1353800-1357149	1357149	0
64856	chr1:+:1370241-1378262	1370241	0
219293	chr1:+:1385069-1405538	1385069	0
83858	chr1:+:1407149-1433228	1407149	0
55210	chr1:+:1447531-1470067	1447531	1
339453	chr1:-:1470554-1475833	1475833	0
29101	chr1:-:1477053-1510249	1510249	0
142678	chr1:+:1550795-1565990	1550795	0
8510	chr1:+:1567474-1570639	1567474	0
984	chr1:-:1570603-1590473	1590473	0
728661	chr1:-:1590990-1624167	1624167	0
728642	chr1:-:1634169-1655763	1655763	0
9906	chr1:-:1656277-1677431	1677431	0
65220	chr1:-:1682671-1711896	1711896	0
2782	chr1:-:1716724-1822556	1822556	1
163688	chr1:+:1846266-1848735	1846266	0
339456	chr1:-:1849029-1850712	1850712	0
85452	chr1:-:1853390-1935276	1935276	0
2563	chr1:+:1950763-1962190	1950763	1
5590	chr1:+:1981909-2116834	1981909	1
199990	chr1:-:2115900-2144159	2144159	0
6497	chr1:+:2160134-2241558	2160134	1
79906	chr1:-:2252692-2323146	2323146	1
11079	chr1:+:2323214-2336883	2323214	0
5192	chr1:-:2335403-2345236	2345236	1
9651	chr1:+:2357419-2436969	2357419	0
55229	chr1:-:2439972-2458067	2458067	0
388585	chr1:-:2460184-2461684	2461684	1
8764	chr1:+:2487078-2496821	2487078	1
127281	chr1:+:2517930-2522908	2517930	0
79258	chr1:-:2522078-2564429	2564429	1
100287898	chr1:-:2567415-2718282	2718282	0
140625	chr1:+:2938047-2939467	2938047	1
63976	chr1:+:2985732-3355185	2985732	1
27237	chr1:+:3370990-3397677	3370990	0
1953	chr1:-:3406484-3528059	3528059	0
127262	chr1:+:3541566-3546691	3541566	0
7161	chr1:+:3569084-3652765	3569084	1
49856	chr1:-:3547331-3569325	3569325	0
148870	chr1:+:3663024-3688209	3663024	0
388588	chr1:+:3689352-3692546	3689352	0
57470	chr1:-:3695122-3713068	3713068	0
9731	chr1:-:3728645-3773778	3773778	0
1677	chr1:+:3773831-3801993	3773831	0
339448	chr1:-:3805689-3816857	3816857	0
55966	chr1:+:4714792-4852594	4714792	0
8514	chr1:+:6051526-6161253	6051526	1
261734	chr1:-:5922871-6052533	6052533	1
26038	chr1:-:6161853-6240183	6240183	1
388591	chr1:+:6265535-6281359	6265535	1
6146	chr1:-:6241329-6269449	6269449	0
23463	chr1:-:6281253-6296032	6296032	0
387509	chr1:-:6307406-6321035	6321035	1
11332	chr1:-:6324329-6454451	6454451	0
54626	chr1:-:6472478-6484730	6484730	0
83715	chr1:+:6484848-6521430	6484848	1
8718	chr1:-:6521211-6526255	6526255	0
57449	chr1:-:6526152-6580121	6580121	1
79707	chr1:-:6581407-6614595	6614595	0
80835	chr1:+:6615241-6639817	6615241	0
3104	chr1:+:6640061-6649340	6640061	0
148479	chr1:+:6673745-6684093	6673745	0
9903	chr1:-:6650784-6674667	6674667	0
90326	chr1:+:6684926-6695646	6684926	1
55735	chr1:-:6694228-6761984	6761984	0
23261	chr1:+:6845384-7829766	6845384	0
9341	chr1:+:7831329-7841492	7831329	0
8863	chr1:+:7844380-7905237	7844380	1
10911	chr1:-:7903143-7913572	7913572	1
3604	chr1:-:7975954-8003225	8003225	1
11315	chr1:+:8014351-8045565	8014351	1
54206	chr1:-:8064464-8086368	8086368	1
473	chr1:-:8412457-8877702	8877702	1
2023	chr1:-:8921061-8939308	8939308	1
765	chr1:+:9005926-9035151	9005926	0
155184	chr1:-:9063359-9086404	9086404	0
6518	chr1:-:9095166-9148537	9148537	1
80045	chr1:-:9160364-9189229	9189229	0
9563	chr1:+:9294834-9331396	9294834	1
80176	chr1:+:9352939-9429591	9352939	0
84275	chr1:+:9599541-9645237	9599541	0
199953	chr1:+:9648980-9674931	9648980	0
5293	chr1:+:9711790-9789172	9711790	1
22883	chr1:-:9789084-9884584	9884584	0
56998	chr1:-:9908334-9970394	9970394	0
84328	chr1:-:9982171-10003465	10003465	0
64802	chr1:+:10003486-10045559	10003486	1
116362	chr1:+:10057264-10076078	10057264	0
10277	chr1:+:10092890-10241297	10092890	0
23095	chr1:+:10270863-10441661	10270863	1
5226	chr1:+:10458649-10480201	10458649	1
100526739	chr1:+:10490159-10512210	10490159	0
378708	chr1:+:10490500-10502866	10490500	0
1325	chr1:+:10509776-10511959	10509776	0
5195	chr1:+:10532345-10690815	10532345	1
1676	chr1:-:10516579-10532583	10532583	0
54897	chr1:-:10696661-10856707	10856707	0
23435	chr1:+:11072401-11086477	11072401	1
10747	chr1:-:11086580-11107290	11107290	1
6723	chr1:-:11114641-11120081	11120081	0
5394	chr1:-:11126675-11159938	11159938	0
10218	chr1:+:11249398-11256038	11249398	0
2475	chr1:-:11166592-11322564	11322564	1
29914	chr1:+:11333263-11356106	11333263	1
57540	chr1:+:11539223-11597641	11539223	0
93611	chr1:+:11714432-11723384	11714432	1
26232	chr1:-:11708424-11715842	11715842	0
26270	chr1:+:11724181-11734411	11724181	1
10459	chr1:-:11734537-11751707	11751707	0
374946	chr1:+:11751786-11785914	11751786	0
57085	chr1:+:11796141-11814859	11796141	0
284498	chr1:+:11821844-11849642	11821844	0
1185	chr1:+:11866153-11903201	11866153	0
4524	chr1:-:11845780-11866977	11866977	1
4878	chr1:-:11905766-11908402	11908402	1
4879	chr1:-:11917521-11918988	11918988	1
90231	chr1:-:11979648-11986485	11986485	0
5351	chr1:+:11994262-12035595	11994262	1
9927	chr1:+:12040238-12073571	12040238	1
60672	chr1:+:12079523-12092102	12079523	0
943	chr1:+:12123434-12204264	12123434	1
7133	chr1:+:12227000-12269285	12227000	1
55187	chr1:+:12290124-12572099	12290124	1
9249	chr1:-:12627939-12677737	12677737	1
126767	chr1:+:12776118-12788726	12776118	0
93190	chr1:+:12806163-12823847	12806163	0
65121	chr1:+:12851546-12856777	12851546	0
343069	chr1:-:12907261-12908578	12908578	0
65122	chr1:+:12916941-12921764	12916941	0
400735	chr1:-:12939045-12946025	12946025	0
343071	chr1:-:12952727-12958101	12958101	0
441871	chr1:+:12976430-12980302	12976430	0
440561	chr1:-:12998302-13007406	13007406	0
101060301	chr1:-:13182991-13183872	13183872	0
440563	chr1:-:13182968-13184326	13184326	0
391002	chr1:-:13386646-13390765	13390765	0
653619	chr1:+:13421176-13428191	13421176	0
391004	chr1:+:13716092-13719089	13716092	0
126755	chr1:-:13801445-13840543	13840543	0
10630	chr1:+:13909960-13944452	13909960	0
7799	chr1:+:14026693-14151574	14026693	1
23254	chr1:+:14219287-15444539	14219287	0
55092	chr1:+:15479028-15546976	15479028	0
114827	chr1:+:15573768-15726779	15573768	0
79180	chr1:+:15736391-15756839	15736391	0
11330	chr1:+:15764935-15775737	15764935	1
63036	chr1:+:15783223-15798586	15783223	1
51032	chr1:+:15792404-15817895	15792404	0
842	chr1:-:15817327-15853029	15853029	1
23341	chr1:+:15853308-15918874	15853308	0
79814	chr1:-:15898848-15911605	15911605	0
84301	chr1:+:15943995-15995539	15943995	0
6248	chr1:+:15986364-15988217	15986364	0
23207	chr1:+:16010827-16061264	16010827	0
284723	chr1:+:16062900-16067891	16062900	0
388595	chr1:+:16068917-16074477	16068917	0
54751	chr1:+:16083102-16113089	16083102	0
23013	chr1:+:16174359-16266955	16174359	0
7709	chr1:-:16268364-16302627	16302627	0
149563	chr1:+:16330731-16335302	16330731	0
1187	chr1:+:16345370-16360545	16345370	1
27129	chr1:-:16340523-16346089	16346089	0
1188	chr1:+:16370231-16383803	16370231	1
348487	chr1:-:16384264-16400127	16400127	0
1969	chr1:-:16450832-16482582	16482582	1
128272	chr1:-:16524349-16539104	16539104	0
79363	chr1:-:16558195-16563657	16563657	0
54455	chr1:-:16573334-16678949	16678949	0
26099	chr1:+:16679070-16724640	16679070	0
374955	chr1:-:16713612-16763919	16763919	1
55707	chr1:+:16767167-16786573	16767167	0
55672	chr1:-:16888814-16940057	16940057	0
9696	chr1:+:17066768-17299474	17066768	0
4237	chr1:-:17300997-17307330	17307330	1
23400	chr1:-:17312453-17338423	17338423	1
6390	chr1:-:17345217-17380665	17380665	1
11240	chr1:-:17393256-17445930	17445930	0
29943	chr1:+:17531621-17572500	17531621	0
51702	chr1:+:17575593-17610728	17575593	0
23569	chr1:+:17634690-17690499	17634690	1
353238	chr1:+:17698691-17728195	17698691	0
55920	chr1:-:17733256-17766220	17766220	0
55160	chr1:+:17866330-18024369	17866330	0
81569	chr1:+:18081808-18153558	18081808	0
84966	chr1:+:18434240-18704977	18434240	1
127707	chr1:+:18807476-18812620	18807476	0
5081	chr1:+:18957500-19075360	18957500	1
8659	chr1:-:19197924-19229275	19229275	1
126917	chr1:-:19230775-19283180	19283180	0
23352	chr1:-:19401000-19536770	19536770	0
51154	chr1:+:19578033-19586622	19578033	0
23065	chr1:-:19542158-19578046	19578046	0
22977	chr1:-:19609052-19615744	19615744	0
8574	chr1:-:19630459-19638640	19638640	0
54896	chr1:+:19638820-19655794	19638820	0
832	chr1:-:19665270-19812033	19812033	1
440574	chr1:+:19923471-19956315	19923471	0
100532736	chr1:+:19923473-19984549	19923473	0
4681	chr1:+:19967048-19984949	19967048	0
3362	chr1:+:19991780-20006055	19991780	1
255104	chr1:-:20008706-20126438	20126438	0
54546	chr1:-:20140522-20141771	20141771	0
23252	chr1:+:20209006-20239438	20209006	0
30814	chr1:-:20246502-20250110	20250110	0
5320	chr1:-:20301924-20306909	20306909	1
5322	chr1:+:20354672-20417683	20354672	0
26279	chr1:-:20438432-20446059	20446059	0
64600	chr1:+:20465819-20476879	20465819	0
127733	chr1:+:20512578-20522541	20512578	0
127731	chr1:+:20617412-20681387	20617412	0
55450	chr1:-:20808884-20812713	20812713	0
79594	chr1:-:20825941-20834654	20834654	0
163933	chr1:+:20878932-20881503	20878932	0
978	chr1:+:20915441-20945401	20915441	1
65018	chr1:+:20959948-20978004	20959948	1
1650	chr1:-:20978260-20988037	20988037	0
57576	chr1:-:20990507-21044510	21044510	0
400745	chr1:-:21046225-21059330	21059330	0
50809	chr1:-:21069154-21113816	21113816	0
8672	chr1:-:21132785-21503381	21503381	0
1889	chr1:-:21543740-21671997	21671997	1
84224	chr1:+:21766621-21811498	21766621	0
249	chr1:+:21835865-21904905	21835865	1
5909	chr1:-:21922708-21995856	21995856	1
84196	chr1:-:22004791-22110099	22110099	1
401944	chr1:+:22138758-22151714	22138758	0
3339	chr1:-:22148738-22263790	22263790	1
23436	chr1:+:22303514-22325135	22303514	1
10136	chr1:+:22328149-22339032	22328149	0
998	chr1:+:22379120-22419439	22379120	1
54361	chr1:-:22443798-22470462	22470462	1
9923	chr1:+:22778344-22857650	22778344	1
2046	chr1:+:22890057-22930087	22890057	0
712	chr1:+:22962999-22966101	22962999	1
714	chr1:+:22970123-22974603	22970123	1
713	chr1:+:22979255-22988031	22979255	1
2048	chr1:+:23037332-23247993	23037332	1
729059	chr1:-:23337327-23342343	23342343	0
23028	chr1:+:23345941-23410182	23345941	1
7798	chr1:-:23410516-23504301	23504301	0
3352	chr1:-:23518388-23521222	23521222	1
10236	chr1:-:23630264-23670829	23670829	1
80818	chr1:-:23685941-23695935	23695935	0
6920	chr1:-:23707554-23751233	23751233	0
55616	chr1:-:23755056-23811061	23811061	0
1870	chr1:-:23832922-23857712	23857712	0
3399	chr1:-:23884409-23886285	23886285	1
6135	chr1:+:24018269-24022915	24018269	1
6924	chr1:+:24069645-24088549	24069645	0
57095	chr1:+:24104895-24114722	24104895	0
11313	chr1:+:24117460-24122029	24117460	0
2582	chr1:-:24122089-24127294	24127294	1
3155	chr1:-:24128375-24165110	24165110	1
2517	chr1:-:24171567-24194784	24194784	1
1269	chr1:-:24197016-24239852	24239852	1
55629	chr1:+:24285599-24289952	24285599	0
10772	chr1:-:24291294-24307417	24307417	1
127294	chr1:-:24382525-24438665	24438665	0
58985	chr1:-:24446261-24469611	24469611	0
163702	chr1:-:24480647-24514449	24514449	1
57822	chr1:+:24645812-24690972	24645812	1
57185	chr1:+:24742284-24799466	24742284	1
90529	chr1:-:24683489-24743424	24743424	0
11123	chr1:+:24828841-24867530	24828841	0
10250	chr1:+:24958207-24999758	24958207	0
25932	chr1:+:25071848-25170815	25071848	1
864	chr1:-:25226002-25291612	25291612	1
25949	chr1:-:25549170-25558993	25558993	0
6007	chr1:+:25598884-25656936	25598884	1
23585	chr1:+:25664408-25688852	25664408	0
57035	chr1:-:25568728-25664704	25664704	1
6006	chr1:-:25688740-25756683	25756683	1
55219	chr1:+:25757349-25826700	25757349	1
26119	chr1:+:25870071-25895377	25870071	1
57134	chr1:+:25943959-26112698	25943959	0
57190	chr1:+:26126667-26144715	26126667	1
56181	chr1:+:26145131-26159433	26145131	0
79000	chr1:-:26158404-26185949	26185949	0
164091	chr1:-:26187701-26197744	26197744	0
3925	chr1:-:26210672-26233482	26233482	1
5051	chr1:-:26286258-26324648	26324648	0
2134	chr1:+:26346375-26362955	26346375	1
7780	chr1:-:26363743-26372624	26372624	0
84676	chr1:-:26377795-26394927	26394927	1
149420	chr1:+:26437656-26452034	26437656	0
79927	chr1:+:26485511-26490453	26485511	0
51042	chr1:+:26496362-26497364	26496362	1
10256	chr1:+:26503894-26516377	26503894	1
378807	chr1:+:26517052-26529459	26517052	0
64793	chr1:+:26560644-26605529	26560644	0
83442	chr1:+:26605667-26608013	26605667	1
1043	chr1:+:26644448-26647014	26644448	0
91544	chr1:-:26607819-26644854	26644854	0
55057	chr1:-:26648350-26680621	26680621	0
257101	chr1:-:26688125-26701013	26701013	1
79727	chr1:+:26737269-26756213	26737269	1
79947	chr1:+:26758773-26797785	26758773	0
3151	chr1:+:26798941-26802463	26798941	0
6195	chr1:+:26856252-26901521	26856252	1
8289	chr1:+:27019727-27108595	27019727	1
55650	chr1:+:27113963-27124889	27113963	1
84243	chr1:+:27153201-27184093	27153201	0
2810	chr1:+:27189629-27190948	27189629	1
54707	chr1:-:27202624-27216788	27216788	0
10726	chr1:+:27226729-27273353	27226729	0
63906	chr1:-:27216979-27226957	27226957	0
8431	chr1:-:27237980-27240457	27240457	1
126695	chr1:-:27276053-27286897	27286897	0
388610	chr1:+:27320198-27327389	27320198	0
115572	chr1:-:27331511-27339327	27339327	0
6548	chr1:-:27425306-27493472	27493472	1
23038	chr1:+:27561007-27635124	27561007	0
84065	chr1:+:27648636-27662891	27648636	0
84958	chr1:+:27668511-27680428	27668511	0
9064	chr1:-:27681675-27693383	27693383	0
8547	chr1:-:27695603-27701315	27701315	1
388611	chr1:-:27705666-27709870	27709870	0
2827	chr1:+:27719148-27722318	27719148	0
10163	chr1:-:27730730-27816669	27816669	0
27245	chr1:-:27860546-27930942	27930942	0
2268	chr1:-:27938575-27961788	27961788	1
2537	chr1:-:27992572-27998729	27998729	1
199870	chr1:+:28052490-28089633	28052490	0
23673	chr1:+:28099694-28150963	28099694	0
5511	chr1:+:28157289-28178187	28157289	0
9473	chr1:+:28199054-28213196	28199054	1
6118	chr1:-:28218035-28241257	28241257	0
27293	chr1:+:28261504-28285668	28261504	0
55113	chr1:+:28285973-28294607	28285973	0
2140	chr1:-:28296855-28415207	28415207	0
5724	chr1:-:28473677-28520447	28520447	1
22826	chr1:-:28525967-28559536	28559536	0
93974	chr1:+:28562620-28573417	28562620	1
83667	chr1:+:28586038-28609002	28586038	0
54797	chr1:+:28655513-28662478	28655513	0
65979	chr1:+:28696093-28826881	28696093	0
1104	chr1:+:28832455-28865812	28832455	0
54952	chr1:+:28879597-28905057	28879597	0
6883	chr1:-:28915835-28969597	28969597	0
10691	chr1:+:28995244-29045865	28995244	0
51441	chr1:+:29063133-29096287	29063133	0
4985	chr1:+:29138654-29197779	29138654	1
2035	chr1:+:29213603-29446558	29213603	1
399474	chr1:-:29445940-29450447	29450447	0
6429	chr1:-:29474255-29508499	29508499	0
51102	chr1:-:29519385-29557454	29557454	0
10076	chr1:+:29563028-29653325	29563028	0
4146	chr1:-:31184124-31196434	31196434	0
7805	chr1:-:31205316-31230667	31230667	1
9672	chr1:-:31342314-31381608	31381608	1
9698	chr1:-:31404353-31538838	31538838	0
79570	chr1:-:31652592-31712401	31712401	0
9410	chr1:-:31732415-31769629	31769629	0
51538	chr1:+:31769829-31837800	31769829	0
2170	chr1:-:31838472-31849697	31849697	1
347735	chr1:+:31882412-31907527	31882412	0
64129	chr1:+:32042086-32053287	32042086	0
3061	chr1:+:32083287-32098119	32083287	1
553115	chr1:-:32095463-32110497	32110497	0
1307	chr1:-:32117848-32169920	32169920	0
576	chr1:-:32192718-32230494	32230494	0
90853	chr1:-:32256023-32281652	32281652	0
8073	chr1:-:32372022-32410457	32410457	0
10657	chr1:+:32479430-32526451	32479430	0
55116	chr1:+:32537632-32568467	32537632	0
23633	chr1:+:32573639-32642169	32573639	0
200081	chr1:+:32645287-32663886	32645287	0
79140	chr1:+:32665987-32670988	32665987	0
55721	chr1:+:32671262-32674288	32671262	1
149069	chr1:+:32674695-32681797	32674695	0
8668	chr1:+:32687529-32697205	32687529	1
56063	chr1:-:32680073-32687960	32687960	0
84734	chr1:+:32712834-32714457	32712834	1
3932	chr1:+:32716840-32751766	32716840	0
3065	chr1:+:32757687-32799236	32757687	1
65108	chr1:-:32799433-32801980	32801980	0
81629	chr1:+:32817122-32829913	32817122	0
55108	chr1:-:32830704-32860332	32860332	0
728116	chr1:+:32930670-32962287	32930670	0
653121	chr1:+:33005028-33071540	33005028	0
339487	chr1:-:33065773-33116504	33116504	1
5928	chr1:+:33116743-33151812	33116743	0
81493	chr1:-:33145961-33169197	33169197	0
57648	chr1:+:33207486-33240571	33207486	0
64766	chr1:+:33282368-33324480	33282368	0
8565	chr1:-:33240838-33283754	33283754	1
252995	chr1:-:33327869-33338083	33338083	0
3208	chr1:+:33351595-33364042	33351595	0
113452	chr1:-:33360195-33367039	33367039	0
127544	chr1:-:33402046-33430286	33430286	0
204	chr1:-:33473541-33546597	33546597	1
113451	chr1:+:33546705-33586131	33546705	0
55223	chr1:-:33611003-33647660	33647660	0
149076	chr1:+:33722146-33766320	33722146	0
127550	chr1:-:33772367-33786699	33786699	0
1912	chr1:-:33789224-33896653	33896653	0
7579	chr1:+:33938246-33962107	33938246	0
127540	chr1:+:34326076-34330392	34326076	0
114784	chr1:-:33979599-34631443	34631443	0
84970	chr1:+:34632484-34684732	34632484	0
2709	chr1:+:35220648-35224113	35220648	1
127534	chr1:+:35225342-35229325	35225342	1
2707	chr1:+:35246790-35251970	35246790	1
2701	chr1:+:35258599-35261348	35258599	1
113444	chr1:-:35178338-35325417	35325417	0
58512	chr1:-:35331037-35395186	35395186	0
100506144	chr1:-:35447136-35450954	35450954	0
9204	chr1:-:35451766-35497569	35497569	0
79830	chr1:+:35525387-35581460	35525387	0
6421	chr1:-:35641979-35658749	35658749	1
9202	chr1:+:35734568-35887659	35734568	0
23154	chr1:+:36023074-36032875	36023074	0
79932	chr1:-:35899091-36023551	36023551	0
339488	chr1:+:36038971-36060929	36038971	0
5690	chr1:-:36065145-36107445	36107445	1
127703	chr1:-:36179476-36185073	36185073	0
63967	chr1:-:36185819-36235568	36235568	0
192670	chr1:+:36273773-36323491	36273773	0
26523	chr1:+:36335409-36396129	36335409	0
192669	chr1:+:36396319-36538101	36396319	0
27285	chr1:+:36549676-36553876	36549676	0
54936	chr1:+:36554476-36559533	36554476	0
1296	chr1:-:36560837-36590821	36590821	1
55700	chr1:+:36621180-36646450	36621180	0
27095	chr1:-:36602171-36621654	36621654	0
9967	chr1:+:36690017-36770958	36690017	0
79729	chr1:+:36771988-36790487	36771988	0
55194	chr1:-:36787632-36789755	36789755	0
83931	chr1:-:36805225-36851497	36851497	0
84967	chr1:-:36856839-36863493	36863493	0
127700	chr1:-:36881428-36916052	36916052	0
64960	chr1:-:36921319-36930038	36930038	0
1441	chr1:-:36931644-36948879	36948879	1
2899	chr1:-:37261128-37499730	37499730	1
80149	chr1:+:37940153-37949980	37940153	1
64769	chr1:-:37958176-37980375	37980375	0
79753	chr1:-:38000050-38019903	38019903	0
7802	chr1:+:38022520-38032458	38022520	0
29889	chr1:-:38032417-38061536	38061536	0
284654	chr1:-:38076951-38100595	38100595	1
54955	chr1:-:38147242-38157921	38157921	0
55143	chr1:+:38158090-38175391	38158090	0
284656	chr1:-:38179552-38230805	38230805	0
149175	chr1:+:38259474-38266809	38259474	0
79693	chr1:-:38268616-38273857	38273857	0
4520	chr1:-:38275239-38325292	38325292	1
3633	chr1:-:38326369-38412729	38412729	0
10946	chr1:-:38422647-38456593	38456593	1
2275	chr1:-:38462442-38471278	38471278	0
51118	chr1:+:38474930-38490496	38474930	0
5453	chr1:-:38510283-38512466	38512466	1
64121	chr1:-:39303870-39325495	39325495	1
26292	chr1:-:39328636-39339777	39339777	1
81025	chr1:-:39340123-39347259	39347259	0
54933	chr1:-:39351479-39407471	39407471	0
79647	chr1:+:39456895-39471731	39456895	0
4725	chr1:+:39491990-39500308	39491990	0
23499	chr1:+:39546988-39952849	39546988	0
643314	chr1:+:39546988-39952849	39546988	0
353500	chr1:+:39957318-39991607	39957318	0
8761	chr1:-:40026488-40042462	40042462	0
26508	chr1:-:40089825-40105617	40105617	1
84618	chr1:-:40124793-40137710	40137710	0
51440	chr1:-:40144320-40157361	40157361	0
10450	chr1:+:40157854-40229586	40157854	0
64064	chr1:-:40235195-40237020	40237020	0
656	chr1:-:40222854-40254533	40254533	0
54802	chr1:-:40306694-40349183	40349183	1
4610	chr1:-:40361098-40367928	40367928	1
84879	chr1:+:40420784-40435640	40420784	1
10487	chr1:+:40505905-40538321	40505905	1
5538	chr1:-:40538377-40563375	40563375	1
6018	chr1:+:40627045-40706593	40627045	0
127391	chr1:+:40711619-40717363	40711619	0
10269	chr1:+:40723779-40759856	40723779	1
1298	chr1:-:40766159-40783488	40783488	1
64744	chr1:+:40810522-40888998	40810522	0
65243	chr1:+:40915774-40929390	40915774	0
339559	chr1:+:40942887-40962015	40942887	0
64789	chr1:+:40974413-40982228	40974413	0
127396	chr1:+:40997233-41013841	40997233	0
9783	chr1:-:41086351-41131329	41131329	0
4802	chr1:+:41157320-41237275	41157320	0
9132	chr1:+:41249684-41306124	41249684	1
163732	chr1:-:41326723-41328038	41328038	0
1503	chr1:+:41445007-41478237	41445007	0
200172	chr1:-:41481269-41488909	41488909	0
22955	chr1:-:41492872-41707826	41707826	0
1907	chr1:-:41944446-41950344	41950344	1
59269	chr1:-:41972036-42501596	42501596	0
2981	chr1:+:42619092-42621495	42619092	1
2980	chr1:-:42628362-42630389	42630389	0
22887	chr1:-:42642210-42801548	42801548	0
284716	chr1:+:42846466-42888249	42846466	0
79717	chr1:+:42921788-42939056	42921788	0
84217	chr1:-:42896000-42921938	42921938	0
728621	chr1:+:42929001-43120335	42929001	0
10465	chr1:+:43124096-43142429	43124096	0
4904	chr1:+:43148098-43168020	43148098	1
149461	chr1:-:43198764-43205925	43205925	1
64175	chr1:-:43212006-43232755	43232755	1
79078	chr1:+:43232940-43241418	43232940	0
114625	chr1:+:43282795-43310660	43282795	0
374969	chr1:-:43272723-43282923	43282923	0
51058	chr1:+:43312244-43318148	43312244	0
6513	chr1:-:43391046-43424844	43424844	1
149465	chr1:+:43637820-43720029	43637820	0
128218	chr1:+:43735665-43739673	43735665	0
10969	chr1:-:43629846-43736607	43736607	0
7075	chr1:+:43766664-43788779	43766664	0
4352	chr1:+:43803478-43818443	43803478	1
991	chr1:+:43824626-43828874	43824626	0
64834	chr1:-:43829068-43833745	43833745	0
112950	chr1:-:43849588-43855479	43855479	0
23334	chr1:+:43855553-43918321	43855553	0
81888	chr1:-:43916674-43919660	43919660	0
5792	chr1:+:43990858-44089337	43990858	1
9682	chr1:+:44115829-44171186	44115829	0
6487	chr1:+:44171495-44396837	44171495	0
9048	chr1:+:44398992-44402913	44398992	1
9670	chr1:+:44412611-44433694	44412611	0
1802	chr1:+:44435672-44439041	44435672	0
533	chr1:+:44440159-44443967	44440159	0
8704	chr1:+:44444615-44456842	44444615	0
149473	chr1:+:44457031-44462200	44457031	0
6536	chr1:-:44457172-44497139	44497139	1
128209	chr1:+:44584522-44600812	44584522	0
55929	chr1:+:44679127-44686353	44679127	0
79033	chr1:-:44686742-44820932	44820932	0
55182	chr1:+:44870866-45117396	44870866	0
79639	chr1:-:45100910-45140227	45140227	0
339541	chr1:+:45140364-45191263	45140364	0
11004	chr1:+:45205490-45233439	45205490	1
6202	chr1:+:45240923-45244451	45240923	1
266675	chr1:-:45249257-45253377	45253377	0
1263	chr1:+:45265897-45271662	45265897	0
343521	chr1:-:45271585-45272347	45272347	0
149478	chr1:+:45274154-45281257	45274154	0
8643	chr1:-:45285516-45308735	45308735	1
8891	chr1:-:45316194-45452394	45452394	1
79654	chr1:-:45468212-45477001	45477001	0
7389	chr1:+:45477819-45481247	45477819	1
57643	chr1:-:45482071-45771881	45771881	0
84842	chr1:+:45792577-45794205	45792577	0
114034	chr1:+:45805342-45809647	45805342	0
4595	chr1:-:45794835-45806142	45806142	1
10420	chr1:-:45809555-45956838	45956838	0
25974	chr1:+:45965725-45979054	45965725	1
5052	chr1:-:45976708-45988719	45988719	1
10327	chr1:+:46016215-46035721	46016215	1
4678	chr1:+:46049518-46084576	46049518	0
149483	chr1:-:46085716-46089729	46089729	0
51249	chr1:+:46152886-46160115	46152886	0
60313	chr1:-:46092976-46153785	46153785	0
3652	chr1:-:46159996-46216322	46216322	0
23139	chr1:+:46252659-46501796	46252659	0
10103	chr1:+:46640745-46651630	46640745	0
8503	chr1:-:46505812-46642160	46642160	0
541468	chr1:+:46669006-46686933	46669006	0
55624	chr1:-:46654354-46685977	46685977	1
8438	chr1:+:46713360-46744145	46713360	1
10489	chr1:-:46726868-46769280	46769280	0
7388	chr1:+:46769303-46782448	46769303	0
387338	chr1:+:46805849-46830824	46805849	0
2166	chr1:+:46859937-46879520	46859937	1
127343	chr1:+:46972668-46979898	46972668	0
148930	chr1:-:47011316-47017199	47017199	0
8569	chr1:-:47023080-47082515	47082515	1
148932	chr1:-:47073387-47082563	47082563	0
374973	chr1:+:47134527-47139266	47134527	0
64756	chr1:-:47098409-47139539	47139539	1
9813	chr1:-:47140831-47184736	47184736	0
1580	chr1:+:47223510-47285085	47223510	1
1579	chr1:-:47394849-47407156	47407156	0
260293	chr1:+:47489240-47516423	47489240	0
199974	chr1:+:47533160-47583991	47533160	0
284541	chr1:+:47603107-47615413	47603107	0
10158	chr1:-:47649265-47656716	47656716	1
6886	chr1:-:47681962-47697892	47697892	1
6491	chr1:-:47715811-47779819	47779819	1
51727	chr1:+:47799469-47844511	47799469	0
2301	chr1:+:47881744-47883724	47881744	1
2306	chr1:+:47901689-47906363	47901689	0
388630	chr1:-:48226200-48462567	48462567	0
200010	chr1:+:48688357-48714316	48688357	0
54558	chr1:-:48761044-48937880	48937880	0
79656	chr1:-:49193195-49242641	49242641	0
84871	chr1:-:48998527-50489585	50489585	1
1996	chr1:+:50513686-50669458	50513686	0
63950	chr1:-:50883222-50889172	50889172	0
11124	chr1:-:50902700-51425935	51425935	0
1031	chr1:+:51426417-51440305	51426417	0
284546	chr1:+:51567906-51613758	51567906	0
26994	chr1:+:51701943-51739127	51701943	0
22996	chr1:-:51752930-51810788	51810788	1
2060	chr1:-:51819935-51985000	51985000	0
114883	chr1:+:52042851-52264099	52042851	0
4898	chr1:-:52254863-52344609	52344609	0
5865	chr1:-:52373628-52456436	52456436	0
112970	chr1:-:52497775-52499488	52499488	0
91408	chr1:+:52521797-52556388	52521797	0
51060	chr1:-:52485803-52521843	52521843	0
9372	chr1:+:52607766-52812358	52607766	0
200014	chr1:-:52811395-52831865	52831865	0
4998	chr1:-:52838501-52870131	52870131	1
84950	chr1:+:52870236-52886511	52870236	0
23318	chr1:-:52873954-53019159	53019159	0
2882	chr1:+:53068044-53074723	53068044	0
348378	chr1:+:53099016-53135355	53099016	0
65260	chr1:-:53150123-53164038	53164038	0
79699	chr1:+:53192139-53293014	53192139	0
440590	chr1:+:53308183-53360670	53308183	0
55268	chr1:-:53361582-53392884	53392884	0
6342	chr1:+:53392901-53517375	53392901	1
127435	chr1:+:53527724-53551174	53527724	0
6512	chr1:-:53552851-53608304	53608304	0
1376	chr1:+:53662101-53679869	53662101	1
54987	chr1:-:53679771-53686289	53686289	0
4116	chr1:-:53692564-53704282	53704282	0
7804	chr1:-:53708036-53793742	53793742	1
63948	chr1:+:53925072-53933161	53925072	0
148979	chr1:-:53971910-54203779	54203779	0
55706	chr1:-:54231133-54304533	54304533	1
54432	chr1:-:54317392-54355507	54355507	0
1733	chr1:+:54356912-54376759	54356912	1
51668	chr1:-:54382247-54411602	54411602	0
115353	chr1:+:54411750-54433841	54411750	0
388633	chr1:-:54472972-54483859	54483859	0
9528	chr1:-:54492354-54519177	54519177	0
127428	chr1:+:54519260-54578192	54519260	0
200008	chr1:-:54598641-54619443	54619443	0
51253	chr1:+:54649714-54691137	54649714	0
606495	chr1:-:54635324-54665709	54665709	0
23648	chr1:-:54691105-54879152	54879152	0
26027	chr1:+:55007930-55104865	55007930	0
338094	chr1:-:55074855-55089229	55089229	0
374977	chr1:+:55107427-55175939	55107427	0
7268	chr1:+:55181495-55208330	55181495	0
25973	chr1:-:55222571-55230187	55230187	0
55001	chr1:-:55245385-55266940	55266940	0
163747	chr1:+:55271736-55307925	55271736	0
1718	chr1:-:55315306-55352891	55352891	1
199964	chr1:+:55446465-55457966	55446465	0
7809	chr1:+:55464606-55476556	55464606	1
255738	chr1:+:55505221-55530525	55505221	1
23358	chr1:-:55532032-55680786	55680786	0
8613	chr1:-:56960419-57110974	57110974	1
5563	chr1:+:57110995-57181008	57110995	1
199920	chr1:-:57184477-57285369	57285369	0
731	chr1:+:57320479-57383894	57320479	1
732	chr1:-:57394883-57431813	57431813	1
1600	chr1:-:57460451-59012406	59012406	1
115209	chr1:-:58881056-59012474	59012474	0
4070	chr1:-:59041095-59043445	59043445	1
114803	chr1:-:59120411-59165764	59165764	0
3725	chr1:-:59246460-59249999	59249999	1
55277	chr1:+:59762310-60276319	59762310	0
51361	chr1:+:60280458-60342050	60280458	0
1573	chr1:-:60358980-60392462	60392462	0
127795	chr1:-:60452941-60539442	60539442	0
4774	chr1:+:61330931-61928465	61330931	0
83941	chr1:-:62146718-62191095	62191095	0
10207	chr1:+:62208149-62644347	62208149	1
54596	chr1:+:62660503-62678000	62660503	0
163782	chr1:-:62702651-62785085	62785085	0
7398	chr1:+:62901968-62917475	62901968	0
27329	chr1:+:63063158-63071830	63063158	1
85440	chr1:-:62919969-63154039	63154039	1
84938	chr1:+:63249806-63331184	63249806	0
27022	chr1:+:63788712-63790797	63788712	1
29929	chr1:+:63833261-63904233	63833261	1
84455	chr1:+:63989043-64038364	63989043	0
5236	chr1:+:64058947-64125916	64058947	1
23421	chr1:-:63906441-64059392	64059392	1
4919	chr1:+:64239693-64647181	64239693	0
148581	chr1:+:64669310-64733051	64669310	0
57685	chr1:+:64936475-65158741	64936475	0
55225	chr1:+:65210778-65298915	65210778	0
3716	chr1:-:65298912-65432187	65432187	0
205	chr1:+:65613232-65697828	65613232	1
9829	chr1:+:65713902-65881552	65713902	0
54741	chr1:+:65886270-65901690	65886270	0
3953	chr1:+:65886335-66107242	65886335	1
5142	chr1:+:66258197-66840262	66258197	1
84251	chr1:+:66999066-67213982	66999066	0
200132	chr1:+:67218142-67244470	67218142	0
10022	chr1:-:67263424-67266939	67266939	0
79819	chr1:-:67278568-67390570	67390570	0
57708	chr1:+:67390578-67454302	67390578	0
23169	chr1:-:67465015-67519782	67519782	1
149233	chr1:+:67604590-67725662	67604590	1
400757	chr1:-:67557848-67697536	67697536	0
3595	chr1:+:67773047-67862583	67773047	1
26135	chr1:-:67873493-67896098	67896098	1
1647	chr1:+:68150744-68154021	68150744	1
55970	chr1:-:68167149-68299150	68299150	0
9077	chr1:-:68511645-68517314	68517314	0
79971	chr1:-:68564156-68698803	68698803	1
6121	chr1:-:68894505-68915642	68915642	1
55635	chr1:-:68939835-68962904	68962904	0
57554	chr1:+:70034081-70617628	70034081	1
55631	chr1:-:70610488-70671303	70671303	0
9295	chr1:+:70671365-70718735	70671365	0
81573	chr1:-:70726271-70820417	70820417	0
11147	chr1:+:70820488-70851022	70820488	0
1491	chr1:+:70876901-70905534	70876901	1
5733	chr1:-:71318036-71513491	71513491	1
9406	chr1:-:71528974-71546980	71546980	0
257194	chr1:-:71861623-72748417	72748417	1
127255	chr1:-:74491699-74663871	74663871	0
8790	chr1:+:74663896-74699770	74663896	1
100526835	chr1:+:74663919-75009666	74663919	0
51086	chr1:+:74701085-75010112	74701085	0
127254	chr1:-:75033795-75139422	75139422	0
127253	chr1:+:75198836-75232362	75198836	0
1429	chr1:-:75171166-75199092	75199092	0
431707	chr1:+:75594119-75627218	75594119	0
204962	chr1:-:75667816-76076801	76076801	0
34	chr1:+:76190032-76253260	76190032	1
5876	chr1:+:76251882-76260764	76251882	0
4438	chr1:+:76262567-76378923	76262567	0
127247	chr1:-:76384558-76398116	76398116	0
256435	chr1:+:76540404-77100286	76540404	0
81849	chr1:+:77333126-77531396	77333126	1
10026	chr1:-:77554675-77685115	77685115	0
26289	chr1:+:77747736-78025654	77747736	1
26009	chr1:-:78028101-78149104	78149104	0
23032	chr1:-:78161672-78225537	78225537	0
374986	chr1:+:78245309-78345224	78245309	0
91624	chr1:+:78354198-78409580	78354198	1
8880	chr1:-:78409740-78444794	78444794	0
11080	chr1:+:78444859-78483648	78444859	0
54810	chr1:+:78445226-78604133	78445226	0
5737	chr1:+:78769568-79005434	78769568	1
10964	chr1:+:79085607-79111830	79085607	1
10561	chr1:+:79115481-79129763	79115481	1
64123	chr1:-:79355449-79472403	79472403	0
23266	chr1:+:81771845-82458120	81771845	0
79739	chr1:-:84330711-84464833	84464833	0
5567	chr1:+:84543745-84704181	84543745	1
148418	chr1:+:84764049-84855640	84764049	0
58511	chr1:+:84864215-84880701	84864215	0
80135	chr1:+:84944942-84963473	84944942	0
2787	chr1:-:84964008-84972248	84972248	1
1486	chr1:-:85015289-85040163	85040163	0
117178	chr1:-:85109390-85156486	85156486	0
23566	chr1:-:85277285-85358896	85358896	0
255231	chr1:-:85391266-85462796	85462796	0
126820	chr1:+:85464830-85598821	85464830	0
55283	chr1:-:85483765-85514182	85514182	0
84144	chr1:-:85622556-85666729	85666729	0
148423	chr1:-:85715636-85725355	85725355	0
8915	chr1:-:85731931-85742773	85742773	0
23576	chr1:-:85784164-86044046	86044046	1
3491	chr1:+:86046444-86049645	86046444	1
54680	chr1:-:86115106-86174116	86174116	0
255631	chr1:-:86194916-86622626	86622626	0
57489	chr1:-:86812507-86862025	86862025	0
9635	chr1:+:86889769-86922241	86889769	0
1179	chr1:+:86934051-86965972	86934051	0
22802	chr1:+:87012761-87046437	87012761	0
51100	chr1:+:87170253-87213867	87170253	0
9403	chr1:-:87328128-87380107	87380107	0
9653	chr1:+:87380331-87575681	87380331	0
8543	chr1:+:87794151-87814606	87794151	0
5586	chr1:+:89149905-89301938	89149905	0
2959	chr1:-:89318615-89357627	89357627	0
56267	chr1:-:89401456-89458636	89458636	0
494115	chr1:-:89445139-89458643	89458643	0
2635	chr1:-:89472349-89488577	89488577	0
2633	chr1:-:89518002-89531043	89531043	1
2634	chr1:-:89571815-89616139	89616139	1
388646	chr1:-:89597434-89641723	89641723	0
115361	chr1:-:89646831-89664615	89664615	1
115362	chr1:-:89724633-89738487	89738487	0
163351	chr1:+:89829617-89852020	89829617	0
23507	chr1:+:89990395-90063423	89990395	0
84230	chr1:+:90098631-90235462	90098631	0
55144	chr1:+:90286573-90402170	90286573	0
284695	chr1:+:90460671-90501090	90460671	0
343472	chr1:-:91177096-91182794	91182794	0
84146	chr1:-:91380855-91487829	91487829	0
164045	chr1:-:91726323-91870426	91870426	0
8317	chr1:+:91966450-91991321	91966450	0
7049	chr1:-:92145900-92371892	92371892	0
676	chr1:+:92414928-92479983	92414928	0
253152	chr1:+:92495539-92529093	92495539	0
646817	chr1:-:92540090-92540998	92540998	0
284697	chr1:+:92545862-92650282	92545862	0
388649	chr1:+:92683497-92711370	92683497	0
79871	chr1:+:92764522-92867613	92764522	0
11146	chr1:-:92711959-92764544	92764544	1
2672	chr1:-:92940319-92952433	92952433	1
7813	chr1:-:92974253-93257961	93257961	0
6125	chr1:+:93297582-93307481	93297582	1
388650	chr1:-:93298294-93427079	93427079	0
22823	chr1:+:93544792-93604638	93544792	0
343099	chr1:+:93645476-93744287	93645476	0
50999	chr1:-:93615299-93646285	93646285	0
1810	chr1:+:93811445-93835055	93811445	0
54874	chr1:+:93913688-94020218	93913688	0
8412	chr1:-:94027343-94312706	94312706	1
30836	chr1:-:94331839-94345474	94345474	0
2730	chr1:-:94350761-94375012	94375012	1
24	chr1:-:94458391-94586688	94586688	1
9411	chr1:-:94614544-94740624	94740624	1
5825	chr1:+:94884011-94984222	94884011	1
2152	chr1:-:94994781-95007356	95007356	1
126969	chr1:+:95285898-95360802	95285898	0
1266	chr1:-:95362505-95392834	95392834	1
199857	chr1:-:95439963-95538501	95538501	0
148534	chr1:+:95582894-95663163	95582894	0
25950	chr1:+:95699711-95712781	95699711	0
58155	chr1:+:97187221-97289294	97187221	0
1806	chr1:-:97543299-98386605	98386605	1
51375	chr1:+:99127257-99226056	99127257	1
163404	chr1:-:99355801-99470588	99470588	0
9890	chr1:+:99729509-99775146	99729509	0
54873	chr1:+:100111499-100160097	100111499	1
391059	chr1:-:100174259-100232187	100232187	0
178	chr1:+:100315640-100389579	100315640	1
23443	chr1:+:100435345-100501193	100435345	0
64645	chr1:+:100503653-100548933	100503653	0
163786	chr1:-:100549119-100598511	100598511	0
54482	chr1:+:100598706-100616053	100598706	0
127495	chr1:-:100614005-100643829	100643829	0
1629	chr1:-:100652475-100715390	100715390	1
8634	chr1:+:100731763-100758325	100731763	0
8556	chr1:+:100810581-100985833	100810581	0
54112	chr1:+:101003693-101007574	101003693	0
7412	chr1:+:101185298-101204601	101185298	1
2135	chr1:-:101337928-101361554	101361554	0
148867	chr1:+:101361632-101447309	101361632	1
51611	chr1:-:101455179-101491644	101491644	0
1901	chr1:+:101702444-101707074	101702444	1
118427	chr1:-:102268130-102462586	102462586	0
1301	chr1:-:103342023-103574052	103574052	1
55599	chr1:+:104068313-104097861	104068313	0
280	chr1:+:104096437-104122156	104096437	0
279	chr1:+:104159433-104168402	104159433	0
276	chr1:+:104197912-104207176	104197912	0
277	chr1:-:104230037-104239302	104239302	0
278	chr1:+:104293028-104301312	104293028	0
55170	chr1:+:107599301-107601916	107599301	0
22854	chr1:+:107682629-108026080	107682629	1
10451	chr1:-:108113782-108507766	108507766	1
29957	chr1:-:108676658-108743471	108743471	1
148545	chr1:-:108765963-108786703	108786703	0
653149	chr1:+:108918741-109013624	108918741	0
284611	chr1:+:109102711-109187522	109102711	1
113802	chr1:-:109190912-109204148	109204148	0
55119	chr1:+:109234945-109244425	109234945	0
163479	chr1:+:109255279-109285362	109255279	0
6814	chr1:+:109289296-109352148	109289296	0
254268	chr1:-:109358520-109400850	109400850	0
29899	chr1:+:109417972-109477167	109417972	1
23155	chr1:-:109472130-109506079	109506079	0
22911	chr1:-:109512836-109584735	109584735	0
6884	chr1:-:109605108-109618624	109618624	0
57535	chr1:+:109656301-109749403	109656301	0
127003	chr1:-:109648573-109656479	109656479	0
6301	chr1:+:109756540-109780791	109756540	0
1952	chr1:+:109792641-109818372	109792641	1
84722	chr1:-:109822178-109825808	109825808	0
343263	chr1:-:109834987-109849663	109849663	0
6272	chr1:-:109852190-109940573	109940573	1
5686	chr1:-:109941653-109969049	109969049	1
284612	chr1:+:110009250-110024759	110009250	0
127002	chr1:+:110026101-110035426	110026101	0
284613	chr1:+:110036674-110045554	110036674	0
57463	chr1:-:110046797-110052360	110052360	0
83873	chr1:+:110082494-110091028	110082494	0
2773	chr1:+:110091233-110160943	110091233	1
271	chr1:+:110158726-110174673	110158726	0
2780	chr1:-:110145889-110162551	110162551	1
2948	chr1:+:110198703-110217458	110198703	1
2946	chr1:+:110210644-110252173	110210644	1
2944	chr1:+:110230436-110251661	110230436	1
2949	chr1:+:110254877-110318050	110254877	1
2947	chr1:-:110276554-110283660	110283660	1
79574	chr1:-:110292702-110306649	110306649	1
1435	chr1:+:110452864-110473614	110452864	1
10768	chr1:+:110527308-110566363	110527308	0
85369	chr1:+:110574199-110617263	110574199	0
257	chr1:-:110602616-110613322	110613322	1
164153	chr1:+:110655090-110656567	110655090	0
388662	chr1:+:110693108-110744824	110693108	0
3749	chr1:+:110753965-110825722	110753965	1
64783	chr1:+:110881128-110889303	110881128	0
9122	chr1:-:110905470-110933704	110933704	0
10542	chr1:-:110943871-110950564	110950564	1
84432	chr1:+:110993822-110999976	110993822	0
3744	chr1:-:111059839-111061797	111061797	0
3737	chr1:-:111136202-111174096	111174096	1
3738	chr1:-:111215087-111217655	111217655	0
963	chr1:+:111415776-111442550	111415776	1
55791	chr1:-:111489807-111506701	111506701	0
10390	chr1:+:111682249-111727724	111682249	0
128338	chr1:-:111659955-111682838	111682838	0
1117	chr1:+:111743393-111786062	111743393	0
79961	chr1:-:111729796-111747157	111747157	0
27159	chr1:+:111833484-111863188	111833484	1
128344	chr1:+:111888910-111895635	111888910	0
5016	chr1:-:111956936-111970399	111970399	1
515	chr1:+:111991486-112005395	111991486	0
79084	chr1:-:111982512-111991998	111991998	1
128346	chr1:+:112016414-112021134	112016414	0
5906	chr1:+:112084840-112259313	112084840	0
57413	chr1:-:112025970-112106584	112106584	0
11218	chr1:+:112297867-112310638	112297867	0
55924	chr1:-:112223252-112298446	112298446	0
3752	chr1:-:112313284-112531777	112531777	0
55917	chr1:+:112938803-113006078	112938803	1
7482	chr1:+:113009163-113072787	113009163	0
829	chr1:+:113161795-113214241	113161795	1
54879	chr1:-:113066140-113163447	113163447	0
4343	chr1:+:113215763-113243368	113215763	0
389	chr1:-:113243728-113250056	113250056	1
333926	chr1:-:113252616-113258099	113258099	0
284467	chr1:+:113263041-113269857	113263041	0
6566	chr1:-:113454469-113499635	113499635	1
9860	chr1:+:113615831-113674882	113615831	0
260425	chr1:+:113933371-114228545	113933371	0
10745	chr1:-:114239453-114302111	114302111	0
54665	chr1:-:114304454-114355098	114355098	0
26191	chr1:-:114356433-114414381	114414381	1
440603	chr1:-:114420790-114430169	114430169	0
64858	chr1:+:114447763-114456708	114447763	0
10717	chr1:-:114437370-114447823	114447823	0
204851	chr1:+:114471814-114520491	114471814	0
56944	chr1:+:114522013-114578194	114522013	1
148281	chr1:-:114631913-114696541	114696541	0
51592	chr1:-:114935399-115053781	115053781	1
10286	chr1:-:115110178-115124260	115124260	0
163259	chr1:-:115125469-115213043	115213043	0
270	chr1:-:115215711-115238239	115238239	1
4893	chr1:-:115247090-115259515	115259515	1
7812	chr1:-:115259534-115301297	115301297	0
80143	chr1:-:115312100-115323306	115323306	0
6847	chr1:+:115397424-115537991	115397424	1
7252	chr1:+:115572445-115576930	115572445	1
10100	chr1:-:115590632-115632121	115632121	0
4803	chr1:-:115828539-115880857	115880857	1
81839	chr1:+:116184574-116240845	116184574	1
845	chr1:-:116242628-116311402	116311402	1
4808	chr1:-:116378998-116386538	116386538	1
55356	chr1:+:116519119-116612675	116519119	1
126868	chr1:+:116654376-116677861	116654376	0
476	chr1:+:116915290-116952883	116915290	1
965	chr1:-:117057157-117113661	117113661	1
3321	chr1:-:117117021-117210377	117210377	0
914	chr1:+:117297007-117311850	117297007	1
5738	chr1:+:117452679-117532980	117452679	0
9398	chr1:+:117544372-117579098	117544372	0
8458	chr1:+:117602925-117650075	117602925	0
80263	chr1:-:117653682-117665209	117665209	0
79679	chr1:-:117686209-117753556	117753556	0
10905	chr1:+:117910071-118071494	117910071	0
54855	chr1:+:118148556-118170994	118148556	0
54834	chr1:-:118406107-118472253	118472253	0
10885	chr1:+:118472343-118509165	118472343	0
200162	chr1:-:118496484-118727846	118727846	0
6913	chr1:-:119425669-119532179	119532179	1
10352	chr1:-:119573839-119683294	119683294	0
51179	chr1:+:119911402-119936753	119911402	1
3284	chr1:+:119957554-119965658	119957554	1
3283	chr1:+:120049821-120057677	120049821	1
90874	chr1:-:120162045-120190396	120190396	0
26227	chr1:+:120202421-120286838	120202421	1
3158	chr1:-:120290619-120311528	120311528	1
83998	chr1:-:120336641-120354283	120354283	1
11085	chr1:-:120436156-120439118	120439118	0
4853	chr1:-:120454176-120612240	120612240	1
653820	chr1:+:120837756-120855681	120837756	0
2210	chr1:-:120926979-120935937	120935937	0
728833	chr1:-:143896448-143913143	143913143	0
9659	chr1:-:144836157-145076186	145076186	0
388677	chr1:+:145209119-145291972	145209119	0
148738	chr1:+:145398250-145417545	145398250	1
10628	chr1:+:145438469-145442635	145438469	1
84265	chr1:-:145456236-145470388	145470388	0
284615	chr1:+:145470508-145475646	145470508	0
128077	chr1:+:145477085-145501670	145477085	0
9939	chr1:+:145507415-145517375	145507415	1
8799	chr1:+:145516252-145523730	145516252	0
8515	chr1:+:145524891-145543868	145524891	0
148741	chr1:+:145549209-145568526	145549209	0
10401	chr1:+:145575233-145586546	145575233	1
10623	chr1:-:145592605-145611025	145611025	0
27246	chr1:+:145611036-145696218	145611036	1
11126	chr1:-:145695798-145715614	145715614	0
5174	chr1:+:145726918-145764207	145726918	1
653519	chr1:-:145764411-145827073	145827073	0
5565	chr1:-:146626685-146644129	146644129	0
9557	chr1:+:146714291-146767447	146714291	1
2330	chr1:-:146646930-146714700	146714700	0
607	chr1:+:147013182-147098017	147013182	1
51205	chr1:-:147101453-147142618	147142618	0
2702	chr1:-:147228332-147245466	147245466	1
2703	chr1:+:147380083-147381384	147380083	1
51463	chr1:+:147400506-147465753	147400506	0
284565	chr1:+:148555979-148596267	148555979	0
2209	chr1:+:149754227-149764074	149754227	1
440689	chr1:-:149754245-149783928	149783928	0
653604	chr1:-:149784826-149785236	149785236	0
8370	chr1:+:149804223-149811339	149804223	0
126961	chr1:-:149811110-149812765	149812765	0
723790	chr1:+:149822628-149823191	149822628	0
8337	chr1:+:149822643-149823191	149822643	0
333932	chr1:+:149824181-149825836	149824181	0
554313	chr1:-:149825607-149832776	149832776	0
8349	chr1:-:149856009-149858202	149858202	0
8338	chr1:+:149858525-149858914	149858525	0
51027	chr1:+:149859440-149872351	149859440	0
317772	chr1:-:149859074-149859466	149859466	0
9900	chr1:-:149874870-149889434	149889434	0
10262	chr1:-:149895209-149900236	149900236	0
10903	chr1:-:149900543-149908791	149908791	0
56957	chr1:-:149909705-149982625	149982625	0
11311	chr1:+:150039350-150117505	150039350	1
51177	chr1:+:150121373-150136916	150121373	0
81611	chr1:-:150190717-150208504	150208504	0
23632	chr1:+:150229554-150237478	150229554	0
79630	chr1:+:150240600-150253327	150240600	0
51107	chr1:-:150237799-150241980	150241980	0
148523	chr1:+:150254953-150259505	150254953	0
54460	chr1:+:150266140-150281414	150266140	0
9129	chr1:+:150293925-150325671	150293925	1
23248	chr1:+:150335567-150449042	150335567	0
80222	chr1:+:150459840-150480085	150459840	0
1893	chr1:+:150480538-150486265	150480538	1
54507	chr1:+:150521845-150533413	150521845	1
4170	chr1:-:150547027-150552214	150552214	1
2029	chr1:-:150573327-150602088	150602088	1
55204	chr1:-:150618701-150669620	150669620	0
84072	chr1:-:150670536-150693364	150693364	0
1520	chr1:-:150702672-150738433	150738433	1
1513	chr1:-:150768684-150780799	150780799	1
405	chr1:-:150782181-150849244	150849244	1
9869	chr1:+:150898739-150937220	150898739	1
29956	chr1:-:150933059-150947480	150947480	0
8416	chr1:+:150954493-150968110	150954493	0
55793	chr1:-:150968562-150980851	150980851	0
58497	chr1:+:150980896-151008189	150980896	0
149428	chr1:+:151009046-151020076	151009046	0
54964	chr1:+:151020216-151024462	151020216	0
10962	chr1:+:151030234-151040973	151030234	0
56882	chr1:-:151023447-151042801	151042801	1
126626	chr1:+:151043054-151098018	151043054	0
10500	chr1:-:151104161-151119140	151119140	0
79626	chr1:+:151129105-151132225	151129105	0
79005	chr1:+:151129140-151142773	151129140	0
100534012	chr1:+:151129140-151142773	151129140	0
388695	chr1:-:151132224-151138424	151138424	0
29765	chr1:-:151142462-151148760	151148760	0
6944	chr1:-:151142463-151167797	151167797	0
8394	chr1:+:151170425-151222012	151170425	0
5710	chr1:+:151227179-151239955	151227179	0
57592	chr1:+:151254094-151264656	151254094	0
5298	chr1:-:151264273-151300191	151300191	0
5993	chr1:-:151313116-151319833	151319833	1
8991	chr1:-:151336778-151345209	151345209	1
5692	chr1:+:151372010-151374420	151372010	1
23126	chr1:-:151375200-151431941	151431941	0
57530	chr1:+:151482986-151511168	151482986	0
7286	chr1:+:151512781-151556059	151512781	0
81609	chr1:+:151584541-151671567	151584541	0
11189	chr1:-:151674880-151689290	151689290	0
51686	chr1:+:151735375-151743810	151735375	0
65005	chr1:-:151732119-151736040	151736040	1
11022	chr1:-:151742583-151763892	151763892	0
339398	chr1:-:151772740-151778630	151778630	0
6097	chr1:-:151778547-151804348	151804348	1
100191040	chr1:-:151810295-151813033	151813033	0
284486	chr1:-:151819739-151826173	151826173	0
117145	chr1:-:151846060-151882284	151882284	1
6281	chr1:-:151955391-151966866	151966866	1
6282	chr1:-:152004982-152020383	152020383	1
126637	chr1:-:152056620-152061540	152061540	0
7062	chr1:-:152078793-152087930	152087930	0
126638	chr1:-:152126071-152131704	152131704	0
388697	chr1:-:152184558-152196669	152196669	0
2312	chr1:-:152274651-152297679	152297679	1
388698	chr1:-:152321211-152332482	152332482	0
49860	chr1:-:152381719-152386739	152386739	0
254910	chr1:+:152483320-152484653	152483320	0
54544	chr1:+:152486978-152488486	152486978	0
353145	chr1:-:152538130-152539248	152539248	0
84648	chr1:-:152551857-152552980	152552980	1
353144	chr1:+:152573138-152573562	152573138	1
353143	chr1:+:152586287-152586574	152586287	1
353142	chr1:-:152595310-152595579	152595579	0
353141	chr1:+:152635872-152637135	152635872	0
353140	chr1:+:152647771-152649050	152647771	0
26239	chr1:+:152658599-152659877	152658599	0
353139	chr1:+:152670840-152671918	152670840	0
199834	chr1:+:152680636-152681967	152680636	0
100129271	chr1:+:152691998-152692946	152691998	0
448834	chr1:+:152732037-152734528	152732037	0
353137	chr1:+:152748848-152749204	152748848	0
353135	chr1:+:152758690-152760902	152758690	0
353134	chr1:+:152769227-152770657	152769227	0
353133	chr1:-:152777311-152779104	152779104	0
353132	chr1:+:152784447-152785585	152784447	0
353131	chr1:+:152799949-152800370	152799949	0
4184	chr1:+:152850793-152857523	152850793	0
3713	chr1:+:152881021-152884362	152881021	1
163778	chr1:+:152943142-152945050	152943142	0
6698	chr1:+:152957707-152957976	152957707	1
6707	chr1:+:152974223-152976332	152974223	0
6699	chr1:+:153003678-153005376	153003678	0
6703	chr1:-:153012201-153014407	153014407	0
6700	chr1:-:153028589-153030013	153030013	1
6701	chr1:-:153042700-153043316	153043316	1
6704	chr1:-:153065611-153078660	153078660	0
4014	chr1:+:153232176-153234598	153232176	1
114771	chr1:-:153270338-153283194	153283194	0
57115	chr1:-:153302596-153321316	153321316	0
6280	chr1:+:153330330-153333503	153330330	1
6283	chr1:-:153346182-153348125	153348125	1
6279	chr1:-:153362508-153363664	153363664	1
338324	chr1:+:153389000-153395701	153389000	1
6278	chr1:-:153430220-153433177	153433177	1
6277	chr1:-:153507075-153508720	153508720	1
6276	chr1:-:153509623-153514241	153514241	1
6274	chr1:-:153519805-153521848	153521848	0
6275	chr1:-:153516089-153522612	153522612	1
6273	chr1:-:153533584-153540366	153540366	0
140576	chr1:-:153579362-153585621	153585621	0
57402	chr1:-:153586731-153589462	153589462	0
6271	chr1:+:153600402-153604515	153600402	1
6284	chr1:-:153591263-153603836	153603836	0
26097	chr1:+:153606458-153618782	153606458	0
23557	chr1:+:153631130-153634306	153631130	0
3608	chr1:-:153634264-153643524	153643524	1
4881	chr1:+:153651113-153666468	153651113	1
65123	chr1:+:153700543-153747284	153700543	0
11000	chr1:+:153746830-153752633	153746830	0
57459	chr1:-:153761506-153895836	153895836	0
9909	chr1:-:153901977-153919172	153919172	0
200186	chr1:-:153920145-153931101	153931101	0
148327	chr1:+:153940010-153946839	153940010	0
27173	chr1:-:153931575-153940660	153940660	1
10899	chr1:-:153946745-153950164	153950164	0
5872	chr1:-:153954093-153958834	153958834	0
6232	chr1:+:153963235-153964626	153963235	0
91181	chr1:-:153965161-154127592	154127592	0
7170	chr1:-:154127780-154167124	154167124	1
388701	chr1:-:154171848-154178809	154178809	0
9898	chr1:+:154192655-154243986	154192655	0
25912	chr1:-:154179182-154193104	154193104	0
10456	chr1:+:154244987-154248351	154244987	1
89872	chr1:+:154293566-154297801	154293566	0
57198	chr1:+:154298029-154323783	154298029	0
3570	chr1:+:154377669-154441926	154377669	1
126669	chr1:-:154442248-154474589	154474589	0
126668	chr1:+:154474695-154520623	154474695	0
55585	chr1:-:154521053-154531504	154531504	0
1141	chr1:+:154540257-154552502	154540257	1
103	chr1:-:154554538-154600475	154600475	1
3782	chr1:-:154669931-154842756	154842756	1
10654	chr1:-:154897210-154909467	154909467	0
57326	chr1:-:154916552-154928599	154928599	0
90780	chr1:-:154929502-154936329	154936329	0
6464	chr1:-:154934774-154946871	154946871	1
1163	chr1:+:154947129-154951725	154947129	0
80308	chr1:+:154955814-154965587	154955814	0
55891	chr1:+:154966062-154966791	154966062	0
51043	chr1:+:154975106-154990998	154975106	0
127579	chr1:-:154990996-155006257	155006257	0
149095	chr1:+:155006300-155023406	155006300	0
8751	chr1:+:155023042-155035251	155023042	0
1945	chr1:+:155036207-155042029	155036207	0
1944	chr1:+:155051348-155060014	155051348	0
1942	chr1:+:155099936-155107333	155099936	1
55974	chr1:+:155107820-155111333	155107820	0
54344	chr1:-:155112367-155113071	155113071	1
200185	chr1:-:155141884-155145951	155145951	0
80128	chr1:+:155146263-155157447	155146263	0
4582	chr1:-:155158300-155162707	155162707	1
4580	chr1:+:155178490-155183615	155178490	0
7059	chr1:-:155165379-155178842	155178842	0
2629	chr1:-:155204243-155214490	155214490	1
10712	chr1:-:155216996-155225274	155225274	0
10067	chr1:-:155225770-155232221	155232221	0
57657	chr1:+:155247374-155259639	155247374	0
1196	chr1:-:155232659-155248282	155248282	0
5313	chr1:-:155259630-155271225	155271225	1
2224	chr1:+:155278539-155290457	155278539	0
23623	chr1:+:155290687-155300905	155290687	0
55870	chr1:-:155305059-155532598	155532598	1
55154	chr1:+:155579996-155584758	155579996	0
7818	chr1:+:155657751-155708801	155657751	1
55249	chr1:-:155629234-155658791	155658791	0
54856	chr1:-:155719453-155829191	155829191	1
23208	chr1:+:155829300-155854990	155829300	0
6016	chr1:-:155867599-155881195	155881195	1
22889	chr1:-:155882834-155904191	155904191	0
339403	chr1:+:155911501-155912740	155911501	0
9181	chr1:-:155916642-155976861	155976861	0
6746	chr1:-:155978839-155990750	155990750	1
56893	chr1:-:156005092-156023585	156023585	0
28956	chr1:+:156024543-156028301	156024543	1
57111	chr1:+:156030951-156040305	156030951	0
92312	chr1:-:156041804-156051789	156051789	0
4000	chr1:+:156052364-156109880	156052364	1
64218	chr1:+:156117157-156147543	156117157	1
9673	chr1:+:156163723-156182587	156163723	0
100527963	chr1:+:156182773-156213123	156182773	0
11243	chr1:+:156182784-156209833	156182784	0
632	chr1:+:156211753-156213112	156211753	1
79957	chr1:-:156213112-156217908	156217908	0
23381	chr1:-:156219015-156252616	156252616	0
84283	chr1:+:156252726-156262976	156252726	0
112770	chr1:-:156259880-156265480	156265480	0
391104	chr1:-:156268415-156269090	156269090	0
128229	chr1:+:156307105-156316786	156307105	0
7203	chr1:-:156278759-156337664	156337664	1
57127	chr1:+:156339003-156355011	156339003	0
10485	chr1:-:156374042-156400493	156400493	0
4209	chr1:-:156433519-156470620	156470620	1
128239	chr1:-:156495197-156542396	156542396	0
128240	chr1:+:156561554-156564091	156561554	0
60484	chr1:+:156589086-156595517	156589086	0
63827	chr1:+:156611182-156629324	156611182	0
10763	chr1:-:156638555-156647189	156647189	1
1382	chr1:-:156669398-156675608	156675608	1
51093	chr1:+:156698234-156706752	156698234	0
81875	chr1:-:156691683-156698591	156698591	0
79590	chr1:-:156707095-156711382	156711382	0
5546	chr1:+:156720402-156770609	156720402	1
3068	chr1:-:156711899-156736717	156736717	1
4914	chr1:+:156785432-156851642	156785432	1
9047	chr1:-:156776035-156786654	156786654	0
3645	chr1:-:156809855-156828810	156828810	1
375033	chr1:+:156863490-156886226	156863490	0
149499	chr1:+:156890442-156902886	156890442	0
9826	chr1:-:156904632-157015162	157015162	0
440695	chr1:-:157061836-157069600	157069600	0
2117	chr1:-:157090983-157108266	157108266	0
83416	chr1:-:157483167-157522310	157522310	0
83417	chr1:-:157543539-157567870	157567870	0
115352	chr1:-:157644111-157670647	157670647	1
79368	chr1:-:157715523-157746922	157746922	0
115350	chr1:-:157764193-157789895	157789895	0
922	chr1:-:157800704-157868046	157868046	1
55243	chr1:+:157963063-158070052	157963063	0
912	chr1:+:158149737-158154686	158149737	0
909	chr1:+:158223927-158228059	158223927	0
911	chr1:+:158259576-158263420	158259576	0
910	chr1:-:158297741-158301321	158301321	0
913	chr1:+:158323486-158327343	158323486	0
391109	chr1:+:158435352-158436293	158435352	0
6708	chr1:-:158580496-158656488	158656488	1
81448	chr1:-:158669468-158670442	158670442	0
128371	chr1:+:158724510-158725681	158724510	0
4332	chr1:+:158801107-158819296	158801107	0
149628	chr1:+:158900586-158946844	158900586	1
3428	chr1:+:158969758-159024945	158969758	0
9447	chr1:-:159032274-159116886	159116886	0
57863	chr1:+:159141399-159173103	159141399	0
2532	chr1:+:159173097-159176290	159173097	1
2205	chr1:+:159259504-159278014	159259504	1
26476	chr1:+:159409512-159410601	159409512	0
127385	chr1:-:159504868-159505797	159505797	0
325	chr1:+:159557615-159558655	159557615	1
1401	chr1:-:159682079-159684379	159684379	1
54935	chr1:+:159750722-159752333	159750722	0
343413	chr1:+:159770301-159786041	159770301	0
56833	chr1:+:159796540-159807039	159796540	0
284677	chr1:-:159804264-159825137	159825137	0
391123	chr1:-:159824106-159832447	159832447	0
25790	chr1:-:159842154-159869953	159869953	1
8407	chr1:-:159887897-159895522	159895522	1
57549	chr1:-:159896829-159915394	159915394	0
89886	chr1:-:159921282-159924044	159924044	1
93183	chr1:-:159997463-160001781	160001781	1
3766	chr1:-:159968631-160040038	160040038	1
3765	chr1:+:160051360-160060353	160051360	0
93185	chr1:-:160061130-160068733	160068733	0
477	chr1:+:160085549-160113381	160085549	1
480	chr1:+:160121360-160156767	160121360	0
844	chr1:+:160160346-160171676	160160346	0
8682	chr1:+:160175127-160185166	160175127	0
50717	chr1:-:160185505-160232321	160232321	0
5824	chr1:-:160246602-160256138	160256138	1
23385	chr1:+:160313062-160328742	160313062	1
1314	chr1:-:160259063-160313190	160313190	1
4807	chr1:+:160336857-160342638	160336857	0
57216	chr1:+:160370376-160398468	160370376	1
114836	chr1:-:160454820-160493052	160493052	0
8832	chr1:-:160510885-160549306	160549306	1
6504	chr1:-:160577890-160617085	160617085	0
962	chr1:-:160648536-160681641	160681641	1
57823	chr1:+:160708847-160724611	160708847	0
4063	chr1:+:160765864-160798051	160765864	0
51744	chr1:-:160799950-160832645	160832645	1
55600	chr1:-:160846329-160854960	160854960	1
142683	chr1:-:160914815-160924589	160924589	0
50848	chr1:-:160965001-160991138	160991138	0
100131187	chr1:-:161007421-161008780	161008780	0
7391	chr1:-:161009041-161015767	161015767	1
257106	chr1:-:161016736-161039760	161039760	1
81607	chr1:-:161040785-161059389	161059389	1
126823	chr1:+:161068151-161070136	161068151	0
4817	chr1:+:161087876-161095235	161087876	0
5202	chr1:-:161070346-161087901	161087901	0
9191	chr1:-:161090764-161102478	161102478	0
51506	chr1:+:161122566-161128646	161122566	0
27005	chr1:+:161129240-161135513	161129240	0
5498	chr1:+:161136200-161147803	161136200	1
8703	chr1:-:161141100-161147758	161147758	0
4720	chr1:+:161166894-161184185	161166894	1
9507	chr1:-:161154098-161168846	161168846	0
2207	chr1:+:161185024-161190489	161185024	1
336	chr1:-:161192082-161193421	161193421	1
84134	chr1:+:161195729-161200534	161195729	0
9970	chr1:-:161199456-161208092	161208092	1
4359	chr1:-:161274525-161279762	161279762	1
6391	chr1:+:161284047-161345130	161284047	1
257177	chr1:-:161334521-161337664	161337664	0
2212	chr1:+:161475220-161493803	161475220	1
3310	chr1:+:161494330-161496700	161494330	1
2214	chr1:-:161511549-161520527	161520527	1
2215	chr1:-:161592986-161601753	161601753	1
2213	chr1:+:161632937-161648444	161632937	1
84824	chr1:+:161676762-161684142	161676762	0
127943	chr1:+:161691353-161697933	161691353	0
11266	chr1:+:161719548-161727028	161719548	0
22926	chr1:+:161736084-161933860	161736084	1
25903	chr1:-:161952982-161993644	161993644	1
9722	chr1:+:162039564-162340265	162039564	1
400793	chr1:+:162336698-162356608	162336698	0
284680	chr1:-:162342993-162346660	162346660	0
117157	chr1:-:162365056-162381928	162381928	0
127933	chr1:+:162467041-162499419	162467041	0
6675	chr1:+:162531296-162569632	162531296	0
4921	chr1:+:162601163-162757190	162601163	1
51478	chr1:+:162760492-162782607	162760492	0
339512	chr1:-:162794248-162838605	162838605	0
5999	chr1:+:163038565-163046592	163038565	1
83540	chr1:+:163236366-163325554	163236366	0
8490	chr1:-:163080911-163291581	163291581	1
5087	chr1:+:164524821-164868533	164524821	1
4009	chr1:-:165171104-165325952	165325952	0
6258	chr1:-:165370154-165414592	165414592	1
440699	chr1:+:165513244-165533198	165513244	0
4259	chr1:+:165600098-165631033	165600098	0
223	chr1:-:165631453-165668100	165668100	0
7371	chr1:+:165796768-165880855	165796768	1
54499	chr1:-:165693530-165796992	165796992	1
149297	chr1:-:166026663-166136206	166136206	0
57645	chr1:+:166808684-166825581	166808684	0
117143	chr1:-:166825747-166845564	166845564	0
387597	chr1:-:166864948-166944719	166944719	0
84944	chr1:+:166944819-166991451	166944819	0
92235	chr1:+:167063282-167098402	167063282	0
10223	chr1:-:167022073-167135716	167135716	0
5451	chr1:+:167190066-167396582	167190066	0
919	chr1:-:167399877-167487847	167487847	1
8804	chr1:-:167498914-167523004	167523004	1
92241	chr1:+:167599330-167675486	167599330	1
9019	chr1:+:167690429-167761156	167690429	1
55811	chr1:-:167778625-167883453	167883453	1
55827	chr1:+:167905021-168045081	167905021	1
25874	chr1:-:167885967-167906278	167906278	0
23432	chr1:-:168048781-168106905	168106905	0
261726	chr1:+:168148171-168171352	168148171	0
375035	chr1:+:168195176-168222263	168195176	0
9095	chr1:+:168250278-168283664	168250278	1
6846	chr1:-:168510003-168513235	168513235	0
6375	chr1:+:168545711-168551315	168545711	0
1805	chr1:-:168664697-168698502	168698502	1
481	chr1:+:169074935-169101960	169074935	1
29922	chr1:-:169101769-169337205	169337205	1
8548	chr1:+:169337208-169365778	169337208	0
57821	chr1:-:169364108-169429907	169429907	0
10560	chr1:-:169433147-169455241	169455241	1
2153	chr1:-:169483404-169555826	169555826	1
6403	chr1:-:169558087-169599431	169599431	1
55732	chr1:+:169631245-169823221	169631245	0
6402	chr1:-:169659808-169680839	169680839	1
6401	chr1:-:169691782-169733846	169733846	1
92342	chr1:-:169761670-169764107	169764107	0
57147	chr1:-:169818772-169863408	169863408	0
22920	chr1:-:169890467-170054349	170054349	0
149281	chr1:+:170115142-170136931	170115142	0
92344	chr1:+:170501270-170522587	170501270	1
5396	chr1:+:170631869-170708560	170631869	1
80133	chr1:+:170904612-171033906	170904612	0
2328	chr1:+:171060018-171086959	171060018	1
2327	chr1:+:171154347-171180369	171154347	1
2326	chr1:+:171217610-171255117	171217610	1
2329	chr1:+:171283347-171311223	171283347	0
23215	chr1:+:171454690-171562650	171454690	0
4653	chr1:-:171604557-171621823	171621823	1
8674	chr1:-:171669300-171711387	171711387	0
51603	chr1:+:171750804-171783163	171750804	0
26052	chr1:+:171810638-172387606	171810638	0
92346	chr1:+:172389828-172437971	172389828	0
5279	chr1:-:172339329-172413226	172413226	0
51430	chr1:+:172501489-172580973	172501489	0
356	chr1:+:172628158-172636014	172628158	1
8995	chr1:-:173009100-173020103	173020103	0
7292	chr1:-:173152873-173176452	173176452	1
9588	chr1:+:173446405-173457946	173446405	1
284525	chr1:-:173469603-173572233	173572233	0
339416	chr1:-:173578700-173639001	173639001	0
27252	chr1:+:173684080-173755840	173684080	0
55157	chr1:+:173793641-173827684	173793641	1
91687	chr1:-:173768688-173793858	173793858	0
84614	chr1:+:173837220-173872687	173837220	0
462	chr1:-:173872942-173886516	173886516	1
149041	chr1:-:173900352-173991435	173991435	0
9910	chr1:+:174128548-174964445	174128548	1
9293	chr1:+:174417249-174418336	174417249	0
27101	chr1:+:174968300-174980851	174968300	0
63931	chr1:-:174979925-174992561	174992561	0
63923	chr1:+:175036994-175117202	175036994	0
9674	chr1:-:175126123-175162135	175162135	0
7143	chr1:-:175284330-175712906	175712906	1
64326	chr1:-:175913967-176176629	176176629	1
60676	chr1:+:176432307-176814741	176432307	0
460	chr1:-:176826438-177134109	177134109	1
57795	chr1:+:177140633-177251558	177140633	0
89866	chr1:-:177893091-177953438	177953438	1
9462	chr1:+:178063276-178453282	178063276	0
84066	chr1:+:178482212-178517737	178482212	0
55103	chr1:+:178694282-178890976	178694282	0
9068	chr1:-:178818840-178840187	178840187	0
9917	chr1:+:178994939-179045697	178994939	0
64222	chr1:+:179050512-179067158	179050512	0
27	chr1:-:179068462-179198819	179198819	0
6646	chr1:+:179262849-179327815	179262849	1
126859	chr1:+:179334855-179523870	179334855	0
7827	chr1:-:179519674-179545087	179545087	1
163589	chr1:+:179560748-179660407	179560748	0
148753	chr1:+:179712298-179785333	179712298	0
163590	chr1:-:179809102-179846938	179846938	0
26092	chr1:+:179851177-179894135	179851177	0
9857	chr1:+:179923873-180084015	179923873	0
5768	chr1:+:180123969-180173165	180123969	1
89884	chr1:+:180199421-180248117	180199421	1
84320	chr1:-:180238788-180472089	180472089	1
9213	chr1:+:180601140-180859387	180601140	1
57710	chr1:+:180882290-180920750	180882290	0
10228	chr1:-:180941848-180992257	180992257	1
3140	chr1:+:181002561-181031074	181002561	0
51278	chr1:+:181057848-181062035	181057848	0
777	chr1:+:181382238-181777219	181382238	0
127665	chr1:-:182023705-182030847	182030847	0
2752	chr1:-:182350839-182361341	182361341	1
127670	chr1:-:182367252-182369751	182369751	0
353299	chr1:+:182378327-182529734	182378327	0
6041	chr1:-:182542769-182558391	182558391	1
6004	chr1:-:182567758-182573543	182573543	0
85397	chr1:-:182610951-182653711	182653711	0
80896	chr1:+:182758428-182799519	182758428	0
1660	chr1:+:182808504-182856886	182808504	0
81626	chr1:-:182869000-182922660	182922660	0
3915	chr1:+:182992595-183114727	182992595	1
3918	chr1:+:183155373-183214035	183155373	1
23057	chr1:-:183217372-183387737	183387737	0
9887	chr1:+:183441351-183567381	183441351	0
4688	chr1:-:183524698-183560011	183560011	1
10092	chr1:-:183589981-183604892	183604892	0
23179	chr1:+:183605220-183897665	183605220	0
403314	chr1:-:183615539-183622451	183622451	0
23127	chr1:-:183898988-184006863	184006863	0
116461	chr1:+:184020811-184043346	184020811	0
81563	chr1:+:184356192-184598154	184356192	0
80267	chr1:-:184659365-184724047	184724047	0
116496	chr1:-:184759858-184943682	184943682	0
6045	chr1:+:185014496-185071740	185014496	0
81627	chr1:-:185087230-185126204	185126204	0
54823	chr1:+:185126212-185260897	185126212	0
10625	chr1:-:185265520-185286461	185286461	1
83872	chr1:+:185703683-186160081	185703683	1
10216	chr1:+:186265411-186283694	186265411	1
7175	chr1:-:186280784-186344825	186344825	1
54953	chr1:+:186344970-186390510	186344970	0
10896	chr1:+:186369704-186370587	186369704	0
5132	chr1:-:186412698-186430254	186430254	0
5743	chr1:-:186640923-186649559	186649559	1
5321	chr1:+:186798085-186958113	186798085	1
339479	chr1:-:190066792-190447534	190447534	0
64407	chr1:+:192127587-192154945	192127587	0
431704	chr1:+:192286122-192336415	192286122	0
5996	chr1:+:192544857-192549161	192544857	1
6003	chr1:+:192605268-192629436	192605268	0
5997	chr1:+:192778169-192781413	192778169	1
6738	chr1:+:193028552-193060907	193028552	0
51377	chr1:-:192981380-193029210	193029210	0
51022	chr1:-:193065598-193075244	193075244	0
79577	chr1:+:193091147-193223031	193091147	1
8707	chr1:-:193148175-193155784	193155784	0
343450	chr1:-:196194909-196578355	196578355	0
3075	chr1:+:196621008-196716634	196621008	1
10878	chr1:+:196743925-196764536	196743925	1
3078	chr1:+:196788887-196801319	196788887	1
10877	chr1:+:196819371-196888102	196819371	0
3080	chr1:+:196912902-196928356	196912902	0
81494	chr1:+:196946686-196978804	196946686	0
2165	chr1:-:197008321-197036397	197036397	1
259266	chr1:-:197053258-197115824	197115824	1
360023	chr1:-:197122810-197169672	197169672	0
23418	chr1:+:197237334-197447585	197237334	1
163486	chr1:-:197473878-197744826	197744826	1
388722	chr1:+:197871777-197876497	197871777	0
56956	chr1:+:197881032-197904608	197881032	0
140609	chr1:+:198126093-198291550	198126093	1
127124	chr1:-:198492352-198510075	198510075	0
5788	chr1:+:198607801-198726412	198607801	1
2494	chr1:+:199996730-200146552	199996730	1
23528	chr1:-:200374068-200379184	200379184	0
9928	chr1:-:200520625-200589862	200589862	0
83479	chr1:-:200593024-200639097	200639097	0
23271	chr1:+:200708686-200829832	200708686	0
2848	chr1:+:200842083-200843306	200842083	0
55765	chr1:+:200860176-200884863	200860176	1
23046	chr1:-:200938518-200992828	200992828	1
779	chr1:-:201008640-201081694	201081694	1
252839	chr1:-:201103900-201140702	201140702	0
91156	chr1:+:201159953-201198080	201159953	0
5317	chr1:+:201252580-201302121	201252580	1
7139	chr1:-:201328136-201346890	201346890	1
3898	chr1:-:201342372-201369043	201369043	0
7135	chr1:-:201372896-201398994	201398994	0
23612	chr1:-:201433511-201438365	201438365	0
1465	chr1:-:201452658-201478584	201478584	1
89796	chr1:+:201592013-201796097	201592013	0
55705	chr1:+:201798269-201853422	201798269	0
149345	chr1:+:201857808-201861434	201857808	0
25802	chr1:-:201865580-201915716	201915716	1
10440	chr1:+:201924619-201939789	201924619	0
6051	chr1:+:201951500-201975275	201951500	1
1999	chr1:+:201977073-201986316	201977073	1
9283	chr1:+:202091986-202102720	202091986	0
127829	chr1:-:202102532-202113871	202113871	1
5778	chr1:-:202116141-202130716	202130716	0
59352	chr1:+:202163029-202288909	202163029	1
29089	chr1:-:202300785-202311108	202311108	0
4660	chr1:+:202317827-202561834	202317827	0
127833	chr1:-:202559724-202679545	202679545	0
10765	chr1:-:202693619-202778598	202778598	1
5877	chr1:-:202848085-202858263	202858263	0
59349	chr1:-:202860228-202897764	202897764	0
51094	chr1:-:202909951-202927700	202927700	1
51706	chr1:-:202930997-202936408	202936408	0
92703	chr1:+:202976514-202993976	202976514	0
8497	chr1:+:202995626-203047868	202995626	0
4656	chr1:-:203052260-203055164	203055164	0
134	chr1:+:203059782-203136533	203059782	1
4608	chr1:-:203136939-203144941	203144941	0
1116	chr1:-:203148059-203155877	203155877	1
1118	chr1:-:203181955-203242769	203242769	1
7832	chr1:+:203274619-203278730	203274619	1
2331	chr1:-:203309756-203320617	203320617	0
5549	chr1:+:203444956-203460480	203444956	0
26254	chr1:+:203463271-203477992	203463271	0
493	chr1:+:203595689-203713209	203595689	0
54900	chr1:+:203734304-203745361	203734304	0
9877	chr1:+:203764782-203823252	203764782	1
6635	chr1:+:203830731-203839678	203830731	0
9580	chr1:+:204042243-204096871	204042243	0
55224	chr1:-:204100190-204121131	204121131	0
5972	chr1:-:204123947-204159452	204159452	1
3814	chr1:-:204159469-204165614	204165614	1
127845	chr1:-:204167288-204183220	204183220	0
22874	chr1:-:204187979-204346793	204346793	0
5287	chr1:-:204391756-204463852	204463852	1
4194	chr1:+:204485507-204527248	204485507	1
10446	chr1:-:204586298-204654861	204654861	0
23114	chr1:+:204797779-204991950	204797779	0
6900	chr1:+:205012065-205047627	205012065	0
388730	chr1:-:205052257-205053588	205053588	0
5929	chr1:-:205055270-205091143	205091143	0
25778	chr1:-:205111633-205180694	205180694	0
9911	chr1:+:205197304-205242471	205197304	0
81788	chr1:-:205271187-205290919	205290919	0
55220	chr1:-:205305193-205326218	205326218	0
93273	chr1:-:205350506-205426219	205426219	0
5129	chr1:+:205473723-205501921	205473723	0
148808	chr1:+:205538013-205572046	205538013	0
2005	chr1:-:205566684-205601090	205601090	0
85414	chr1:-:205626979-205649587	205649587	0
64710	chr1:-:205681947-205719404	205719404	0
8934	chr1:-:205737114-205744588	205744588	0
254428	chr1:-:205758221-205782876	205782876	0
148811	chr1:-:205797150-205819260	205819260	0
115019	chr1:-:205882176-205912588	205912588	1
729533	chr1:+:206136916-206155151	206136916	0
553	chr1:+:206223632-206231639	206223632	0
1510	chr1:+:206317459-206332104	206317459	1
83593	chr1:+:206680863-206762780	206680863	1
1939	chr1:-:206744620-206785816	206785816	0
8444	chr1:+:206808881-206857764	206808881	0
9261	chr1:+:206858289-206907628	206858289	0
3586	chr1:-:206940947-206945839	206945839	1
29949	chr1:+:206972215-207016326	206972215	1
50604	chr1:+:207038699-207042568	207038699	1
11009	chr1:+:207070788-207077484	207070788	1
9214	chr1:-:207077731-207096592	207096592	0
5284	chr1:-:207101863-207119811	207119811	1
83953	chr1:-:207131310-207143970	207143970	0
79098	chr1:-:207191866-207206101	207206101	0
5208	chr1:+:207207711-207254369	207207711	0
55432	chr1:-:207217194-207226325	207226325	0
725	chr1:+:207262187-207273338	207262187	0
722	chr1:+:207277607-207318317	207277607	0
1604	chr1:+:207494853-207560149	207494853	1
1380	chr1:+:207627575-207663240	207627575	1
1378	chr1:+:207669492-207813992	207669492	1
1379	chr1:+:207818458-207911761	207818458	0
4179	chr1:+:207925402-207968858	207925402	1
947	chr1:-:208054317-208084747	208084747	1
5362	chr1:-:208195587-208417665	208417665	1
57172	chr1:+:209757062-209787283	209757062	1
3914	chr1:-:209788215-209825811	209825811	1
50486	chr1:+:209848765-209849733	209848765	1
3290	chr1:+:209859523-209908295	209859523	1
80342	chr1:+:209929377-209955665	209929377	0
148304	chr1:-:209952553-209957904	209957904	0
3664	chr1:-:209958968-209979520	209979520	1
27042	chr1:+:210001352-210030910	210001352	1
255928	chr1:+:210111519-210344734	210111519	0
56256	chr1:+:210406144-210419976	210406144	0
55733	chr1:+:210501596-210849638	210501596	0
3756	chr1:-:210851657-211307457	211307457	1
55758	chr1:+:211431719-211489727	211431719	0
7188	chr1:+:211499957-211548288	211499957	0
343035	chr1:-:211649864-211666259	211666259	1
7779	chr1:-:211744910-211752084	211752084	1
4751	chr1:-:211831999-211848972	211848972	0
9926	chr1:-:211916799-212004114	212004114	1
25896	chr1:-:212113741-212208884	212208884	0
51514	chr1:+:212208895-212280742	212208895	1
5525	chr1:+:212458879-212535205	212458879	1
55248	chr1:-:212537273-212588243	212588243	0
29937	chr1:+:212606229-212619721	212606229	0
467	chr1:+:212738676-212794119	212738676	1
149647	chr1:+:212797816-212800120	212797816	0
55509	chr1:-:212859760-212873327	212873327	1
25936	chr1:-:212899495-212965124	212965124	0
128387	chr1:+:212965170-212989968	212965170	0
28982	chr1:+:213031597-213072705	213031597	1
79805	chr1:+:213123862-213165379	213123862	0
90806	chr1:-:213165524-213189168	213189168	0
26750	chr1:+:213224575-213448116	213224575	0
5629	chr1:+:214156524-214214845	214156524	1
56950	chr1:+:214454445-214510474	214454445	0
5784	chr1:-:214522039-214725792	214725792	1
1063	chr1:+:214776538-214837931	214776538	1
3776	chr1:+:215179118-215410436	215179118	1
51133	chr1:+:215740735-215795149	215740735	0
7399	chr1:-:215796236-216596738	216596738	1
2104	chr1:-:216676588-217311097	217311097	0
55105	chr1:-:217600334-217804424	217804424	0
128153	chr1:+:217804666-218045038	217804666	0
51018	chr1:+:218458629-218511325	218458629	0
7042	chr1:+:218519577-218617961	218519577	1
127018	chr1:+:219347186-219386207	219347186	0
55532	chr1:-:219858769-220131989	220131989	1
2058	chr1:-:220141943-220220000	220220000	0
10380	chr1:-:220230824-220263804	220263804	0
55699	chr1:+:220267444-220321383	220267444	1
25782	chr1:-:220321635-220445796	220445796	1
4139	chr1:+:220701525-220837803	220701525	1
79762	chr1:+:220863187-220872499	220863187	0
54996	chr1:+:220921567-220958157	220921567	1
64757	chr1:+:220960101-220992999	220960101	1
3142	chr1:+:221052742-221058401	221052742	0
11221	chr1:-:221874766-221915518	221915518	1
79802	chr1:-:222695600-222721445	222721445	0
9015	chr1:-:222731244-222763275	222763275	0
375056	chr1:+:222791428-222841354	222791428	1
148362	chr1:+:222885895-222908538	222885895	0
64853	chr1:-:222841355-222886552	222886552	1
400823	chr1:+:222910549-222924147	222910549	0
84976	chr1:+:223045613-223179337	223045613	0
7100	chr1:-:223282748-223316624	223316624	1
55061	chr1:-:223394161-223537544	223537544	0
164127	chr1:+:223566759-223568812	223566759	0
388743	chr1:-:223711349-223853436	223853436	0
824	chr1:+:223889295-223963720	223889295	1
7159	chr1:-:223967601-224033674	224033674	0
23219	chr1:+:224301789-224349749	224301789	0
8560	chr1:+:224363458-224381143	224363458	1
4931	chr1:-:224415036-224518089	224518089	0
29097	chr1:+:224544552-224567161	224544552	0
149111	chr1:+:224622362-224928251	224622362	1
80232	chr1:-:224572845-224624735	224624735	0
127602	chr1:+:225083964-225586994	225083964	0
3930	chr1:-:225589204-225616627	225616627	1
55740	chr1:-:225674537-225840844	225840844	1
6726	chr1:+:225965515-225978168	225965515	0
2052	chr1:+:225997794-226033264	225997794	1
9725	chr1:-:226033237-226070069	226070069	1
10637	chr1:-:226073982-226099082	226099082	0
29920	chr1:-:226107577-226112040	226112040	0
7044	chr1:-:226124298-226129189	226129189	1
163859	chr1:-:226170403-226187032	226187032	0
3020	chr1:+:226249552-226259702	226249552	1
64746	chr1:-:226332380-226374431	226374431	0
83881	chr1:+:226411319-226414755	226411319	0
286826	chr1:-:226418850-226497570	226497570	0
142	chr1:-:226548392-226595780	226595780	1
375057	chr1:+:226736501-226796915	226736501	0
3707	chr1:-:226819391-226927024	226927024	0
5664	chr1:+:227057885-227083806	227057885	1
56997	chr1:+:227085237-227175246	227085237	1
8476	chr1:-:227177566-227506175	227506175	0
116841	chr1:+:227916240-227968932	227916240	0
65094	chr1:-:227918126-227923112	227923112	0
339501	chr1:+:228003394-228034171	228003394	0
7483	chr1:-:228106357-228135599	228135599	0
89780	chr1:+:228194752-228248961	228194752	1
375	chr1:+:228270361-228286913	228270361	0
79169	chr1:-:228288427-228293112	228293112	0
128308	chr1:-:228294380-228297013	228297013	0
2987	chr1:+:228327663-228336685	228327663	0
57165	chr1:+:228337553-228347527	228337553	1
200205	chr1:+:228353516-228369958	228353516	0
84033	chr1:+:228395831-228566575	228395831	0
81559	chr1:-:228581374-228594541	228594541	0
51127	chr1:-:228595641-228604562	228604562	0
8290	chr1:-:228612546-228613026	228613026	1
92815	chr1:-:228644680-228645574	228645574	0
128312	chr1:+:228645808-228648171	228645808	0
149603	chr1:+:228674762-228683467	228674762	0
58480	chr1:+:228870824-228882416	228870824	0
5867	chr1:+:229406809-229441641	229406809	0
126731	chr1:-:229456752-229479041	229479041	0
58	chr1:-:229566992-229569845	229569845	1
55746	chr1:-:229576007-229644088	229644088	0
23456	chr1:-:229652329-229694442	229694442	1
27097	chr1:-:229728858-229761794	229761794	0
9816	chr1:+:229761981-229795946	229761981	0
2590	chr1:+:230193737-230417870	230193737	0
79605	chr1:-:230450228-230562117	230562117	0
22796	chr1:+:230778235-230829728	230778235	0
183	chr1:-:230838269-230850043	230850043	1
10753	chr1:+:230883130-230937749	230883130	0
84886	chr1:-:230972865-231005335	231005335	0
79573	chr1:-:231041989-231114621	231114621	0
64801	chr1:+:231114727-231136341	231114727	0
375061	chr1:-:231154704-231175992	231175992	1
440730	chr1:+:231297858-231357302	231297858	0
128061	chr1:-:231359509-231376933	231376933	0
8443	chr1:+:231376953-231413719	231376953	1
83932	chr1:+:231472850-231490769	231472850	1
149371	chr1:-:231468499-231473598	231473598	0
54583	chr1:-:231499497-231560790	231560790	1
7257	chr1:+:231664399-231702270	231664399	0
27185	chr1:+:231762561-232177018	231762561	1
57568	chr1:-:232533711-232697304	232697304	0
54627	chr1:+:232940638-232944153	232940638	0
84284	chr1:+:233086351-233119628	233086351	0
80003	chr1:-:233119181-233431459	233431459	0
84451	chr1:+:233463514-233520894	233463514	0
3775	chr1:+:233749750-233808258	233749750	1
148641	chr1:+:234040679-234460262	234040679	0
388753	chr1:+:234509202-234519795	234509202	0
6894	chr1:-:234527059-234614849	234614849	0
359948	chr1:-:234740015-234745271	234745271	1
9804	chr1:-:235272651-235292251	235292251	0
23029	chr1:-:235294498-235324772	235324772	0
9453	chr1:+:235490665-235507847	235490665	0
51742	chr1:-:235294949-235491534	235491534	1
6905	chr1:+:235530675-235612283	235530675	1
148789	chr1:-:235613238-235667781	235667781	0
2786	chr1:-:235710987-235814054	235814054	0
1130	chr1:-:235824341-236046940	236046940	1
4811	chr1:-:236139130-236228462	236228462	1
7107	chr1:+:236305805-236385165	236305805	0
56605	chr1:-:236378855-236445285	236445285	0
128178	chr1:+:236511557-236648214	236511557	1
3964	chr1:+:236681300-236716281	236681300	0
55127	chr1:-:236712305-236767804	236767804	0
88	chr1:+:236849754-236927931	236849754	1
4548	chr1:+:236958581-237067281	236958581	1
6262	chr1:+:237205505-237997288	237205505	1
57829	chr1:-:238041164-238054222	238054222	0
1131	chr1:+:239549865-240078752	239549865	1
56776	chr1:+:240177648-240638489	240177648	1
64388	chr1:-:240652873-240775449	240775449	0
6000	chr1:-:240938815-241520530	241520530	1
2271	chr1:-:241660903-241683061	241683061	1
8564	chr1:+:241695434-241758944	241695434	1
1122	chr1:-:241792155-241803556	241803556	0
128025	chr1:+:241815580-241965435	241815580	0
23596	chr1:-:241753404-241840678	241840678	0
9156	chr1:+:242011269-242058450	242011269	1
441925	chr1:+:242121069-242122364	242121069	0
440738	chr1:-:242158792-242162375	242162375	0
200150	chr1:-:242246288-242687998	242687998	1
9859	chr1:-:243287730-243418650	243418650	0
10806	chr1:+:243419336-243663394	243419336	1
10000	chr1:-:243651535-244014381	244014381	1
10472	chr1:+:244212241-244220778	244212241	0
200159	chr1:+:244515937-244552965	244515937	0
159	chr1:-:244571796-244615436	244615436	0
257044	chr1:+:244617679-244804479	244617679	0
51029	chr1:+:244816237-244872335	244816237	1
116228	chr1:+:244998624-245008359	244998624	0
3192	chr1:-:245003940-245027844	245027844	0
84288	chr1:+:245133007-245290466	245133007	0
55083	chr1:+:245318287-245872733	245318287	0
64754	chr1:-:245912644-246670614	246670614	1
64216	chr1:-:246703862-246729626	246729626	0
163882	chr1:+:246729746-246831886	246729746	1
51097	chr1:+:246887349-246931439	246887349	0
25909	chr1:-:247002400-247095280	247095280	0
57116	chr1:-:247108849-247171395	247171395	0
93474	chr1:-:247200086-247242057	247242057	0
79862	chr1:-:247263264-247267674	247267674	0
7678	chr1:-:247285277-247335318	247335318	0
84838	chr1:-:247460714-247495148	247495148	0
114548	chr1:+:247579458-247612410	247579458	1
127623	chr1:-:247614331-247615284	247615284	0
148823	chr1:+:247670360-247740992	247670360	0
81472	chr1:-:247693434-247697141	247697141	0
81469	chr1:+:247768888-247769817	247768888	0
441933	chr1:-:247835420-247836343	247836343	0
343169	chr1:-:247875131-247876057	247876057	0
26188	chr1:-:247920764-247921708	247921708	0
25893	chr1:+:248020501-248041507	248020501	0
343171	chr1:+:248058889-248059833	248058889	0
391191	chr1:+:248128535-248129641	248128535	0
26246	chr1:+:248201570-248202508	248201570	0
391192	chr1:+:248223984-248224922	248223984	0
284521	chr1:+:248261951-248264224	248261951	0
127062	chr1:+:248366370-248367308	248366370	0
26245	chr1:+:248402231-248403166	248402231	0
391195	chr1:-:248436154-248437116	248437116	0
391196	chr1:-:248486932-248487870	248487870	0
401992	chr1:+:248616099-248617073	248616099	0
343173	chr1:+:248636652-248637608	248636652	0
391211	chr1:+:248684948-248685898	248684948	0
127068	chr1:-:248737102-248738058	248738058	0
127069	chr1:-:248756131-248757069	248757069	0
80851	chr1:-:249104645-249120832	249120832	0
79894	chr1:+:249132409-249143716	249132409	0
55657	chr1:-:249144205-249153343	249153343	0
267002	chr1:+:249200395-249214145	249200395	0
642273	chr2:-:38814-46870	46870	0
52	chr2:+:264140-278283	264140	0
26751	chr2:-:217730-266398	266398	0
285016	chr2:-:279558-288851	288851	0
129787	chr2:-:667335-677439	677439	1
54221	chr2:+:946554-1371385	946554	1
7173	chr2:+:1377995-1547483	1377995	1
7837	chr2:-:1635659-1748624	1748624	1
23040	chr2:-:1792885-2335032	2335032	0
7260	chr2:-:3192696-3381653	3381653	1
51112	chr2:+:3383446-3488865	3383446	0
55256	chr2:-:3501132-3523507	3523507	1
246243	chr2:-:3592383-3606206	3606206	0
6201	chr2:+:3622795-3628509	3622795	1
78989	chr2:+:3642422-3692234	3642422	1
55821	chr2:+:3705785-3750261	3705785	0
6664	chr2:+:5832799-5841517	5832799	1
91543	chr2:+:7005937-7038370	7005937	1
129607	chr2:-:6980701-7006766	7006766	0
9781	chr2:+:7057523-7208417	7057523	0
3398	chr2:+:8818975-8824583	8818975	1
57498	chr2:-:8865408-8977760	8977760	0
129642	chr2:-:8992820-9143942	9143942	0
8853	chr2:+:9346894-9545812	9346894	0
9270	chr2:-:9543604-9563676	9563676	1
51692	chr2:+:9563697-9613230	9563697	0
285148	chr2:+:9613787-9636672	9613787	0
6868	chr2:-:9628615-9695921	9695921	1
10971	chr2:-:9724101-9771143	9771143	1
9014	chr2:+:9983483-10074545	9983483	0
29841	chr2:+:10091822-10142405	10091822	0
8462	chr2:+:10182976-10194963	10182976	1
192668	chr2:-:10196907-10221071	10221071	0
6241	chr2:+:10262455-10271546	10262455	1
3241	chr2:+:10443015-10567743	10443015	1
4953	chr2:-:10580094-10588630	10588630	1
79954	chr2:-:10710892-10830113	10830113	0
245973	chr2:+:10861775-10925236	10861775	0
10130	chr2:-:10923517-10978103	10978103	0
3754	chr2:+:11052063-11054351	11052063	0
130813	chr2:+:11273179-11286916	11273179	0
130814	chr2:+:11295324-11319000	11295324	1
9475	chr2:-:11319887-11488456	11488456	1
1876	chr2:-:11584501-11606303	11606303	0
9687	chr2:+:11622467-11782914	11622467	1
23620	chr2:-:11798304-11810290	11810290	0
23175	chr2:+:11817721-11967535	11817721	1
28951	chr2:+:12857015-12882860	12857015	0
151354	chr2:+:14772810-14790938	14772810	1
51594	chr2:-:15307033-15701454	15701454	1
1653	chr2:+:15731302-15771235	15731302	1
4613	chr2:+:16080686-16087129	16080686	1
81553	chr2:-:16730727-16847599	16847599	1
729475	chr2:-:17691851-17699706	17699706	0
7447	chr2:+:17720393-17838285	17720393	1
348654	chr2:+:17935125-17970208	17935125	0
79677	chr2:-:17845079-17981509	17981509	0
3790	chr2:+:18059114-18542882	18059114	0
57665	chr2:-:18735989-18741946	18741946	0
100526794	chr2:-:18736811-18770830	18770830	0
93034	chr2:-:18744138-18770838	18770838	0
130497	chr2:-:19551246-19558414	19558414	0
130502	chr2:-:20096404-20101747	20101747	0
57539	chr2:-:20110021-20189892	20189892	1
4148	chr2:-:20191872-20212455	20212455	1
9741	chr2:-:20232411-20251789	20251789	0
6382	chr2:-:20400558-20425194	20425194	0
23369	chr2:-:20448452-20551995	20551995	0
388	chr2:+:20646835-20649206	20646835	1
64342	chr2:-:20760208-20850849	20850849	0
151449	chr2:+:20866424-20879005	20866424	0
60526	chr2:-:20883774-21022890	21022890	1
338	chr2:-:21224301-21266945	21266945	1
100129278	chr2:+:21346789-21366144	21346789	0
114818	chr2:+:23608088-23931481	23608088	0
54454	chr2:-:23971534-24149984	24149984	0
165324	chr2:+:24150155-24227779	24150155	0
388931	chr2:+:24232951-24286191	24232951	0
80304	chr2:-:24252210-24272445	24272445	0
2281	chr2:+:24272571-24286551	24272571	0
51639	chr2:-:24290454-24299313	24299313	0
9540	chr2:-:24300303-24308731	24308731	1
375189	chr2:-:24338241-24346347	24346347	0
653140	chr2:+:24397938-24423718	24397938	0
50618	chr2:-:24425733-24583583	24583583	1
8648	chr2:+:24714783-24993571	24714783	1
79172	chr2:+:25016005-25045245	25016005	0
391356	chr2:-:25012603-25016251	25016251	1
109	chr2:-:25042038-25142708	25142708	1
51277	chr2:-:25166505-25194963	25194963	0
22979	chr2:+:25264999-25382006	25264999	0
5443	chr2:-:25383722-25391772	25391772	1
1788	chr2:-:25450724-25565459	25565459	1
1838	chr2:-:25600067-25896516	25896516	0
55252	chr2:-:25956622-26101385	26101385	1
3797	chr2:-:26149465-26205618	26205618	1
10890	chr2:+:26256976-26360323	26256976	0
150946	chr2:+:26395960-26412532	26395960	0
3032	chr2:+:26466038-26513336	26466038	1
3030	chr2:-:26413504-26467594	26467594	1
85465	chr2:+:26531415-26618759	26531415	0
165082	chr2:-:26531041-26569685	26569685	0
92749	chr2:+:26624784-26679579	26624784	1
9381	chr2:-:26680071-26781566	26781566	1
130106	chr2:-:26804070-26864236	26864236	0
3777	chr2:+:26915558-26956288	26915558	1
54978	chr2:+:26987152-27004099	26987152	0
1058	chr2:+:26987157-27023935	26987157	0
56896	chr2:+:27070615-27173219	27070615	0
22924	chr2:+:27193480-27250064	27193480	1
54867	chr2:+:27255778-27264563	27255778	0
60509	chr2:+:27265232-27293490	27265232	0
100128731	chr2:-:27293340-27294641	27294641	0
11117	chr2:+:27301435-27309276	27301435	0
3795	chr2:+:27309615-27323640	27309615	1
10669	chr2:-:27321757-27341983	27341983	0
84696	chr2:+:27346657-27353680	27346657	0
10113	chr2:-:27353624-27357543	27357543	0
339779	chr2:-:27359716-27362278	27362278	0
150921	chr2:+:27371872-27379842	27371872	0
51374	chr2:+:27434895-27440046	27434895	0
8884	chr2:-:27422455-27435826	27435826	0
790	chr2:+:27440258-27466811	27440258	1
285126	chr2:+:27498289-27504367	27498289	0
7781	chr2:-:27476552-27498685	27498685	0
[truncated: 16,142 more rows]
