# Supplementary material for: The distributions of protein coding genes within chromatin domains in relation to human disease
Source: Epigenetics Chromatin. 2019 Dec 5;12:72. doi: 10.1186/s13072-019-0317-2 (PMC6894242; doi:10.1186/s13072-019-0317-2)
Supplement: Supplementary file 11 — Additional file 11: Table S2. The 3650 different protein coding HKs. [file 13072_2019_317_MOESM11_ESM.txt]

geneid
10001
10005
10006
10007
10009
10010
10011
10013
100131801
100137047
10015
10016
100188893
10020
10025
10026
100272147
100302736
10039
10042
100526737
100527963
100529261
100532726
100532731
100534012
100534599
10054
10055
10056
10059
10061
10066
10067
10073
10075
10078
10084
100996928
100996939
10101
10102
10105
10106
10109
10111
10113
10120
10121
10128
10131
10134
10135
10137
10138
10139
10140
10142
10146
10150
10153
10155
10162
10168
10169
10179
10180
10181
10189
1019
10190
10197
10199
10201
10204
10209
10210
10211
10213
10226
10236
10237
10238
10239
1024
10240
10241
10243
10244
10245
10248
1025
10250
10254
10260
10262
10269
10270
10273
10277
10280
10284
10285
10286
10289
10291
10294
10295
10296
10299
10302
10311
10318
10327
10328
10329
10342
10352
10362
10363
10367
10376
10380
103910
10393
10412
10419
10423
10424
10425
10427
10430
10432
10436
10440
10443
10445
10450
10452
10454
10455
10456
10459
10463
10465
10467
10469
10471
10472
10474
10476
10477
10480
10482
10484
10488
10489
10490
10492
10514
10519
10521
10523
10524
10525
10526
10527
10528
10531
10533
10534
10539
1054
10540
10541
10542
10548
10552
10553
10554
10556
10557
10564
10572
10573
10574
10575
10577
10585
10589
1059
10594
10598
10600
10605
10606
10608
10611
10612
10614
10616
10617
10618
10623
10625
10632
10641
10651
10652
10654
10657
10658
10664
10667
10670
10671
10694
10713
10717
10726
10728
10730
10755
10767
10771
10772
10773
10775
10782
10791
10802
10806
10807
10813
10827
10844
10845
10869
10884
10885
10890
10897
10898
10899
10905
10907
10908
10910
10914
10915
10920
10922
10923
10928
10929
10935
10943
10944
10946
10948
10949
10952
10955
10956
10959
10963
10969
10970
10972
10973
10978
10980
10982
10987
10988
10989
10992
10994
10999
11016
11017
11018
11019
11020
11044
11051
11052
11054
11059
11060
11066
11070
11072
11079
1108
11083
11097
11100
11101
11102
11103
11108
11112
11124
11137
11140
11152
11153
11157
11161
11165
11171
11179
11180
11188
11193
11196
1120
11212
11222
11224
11231
112398
11243
11244
112483
112495
11252
11253
112574
11258
11260
11261
11264
11267
11269
11273
11282
11284
112840
11285
112858
112936
112939
112950
112970
11315
11316
11319
113201
11321
113246
11325
113251
11331
11333
11334
11335
11336
11337
11338
11340
113419
11342
113444
11345
113612
113655
113829
114049
114294
1147
114825
114883
114932
114971
115098
115286
115353
115416
1155
115939
116068
116092
116113
116115
116138
116151
116224
116228
116254
116461
116540
116541
116841
116983
117143
117246
1173
1175
1176
1182
118424
118487
1186
118813
118924
118987
119504
1198
120534
1207
1209
121053
1211
1212
121260
121274
1213
121642
121665
122011
122525
122553
122704
122809
123263
123355
123803
123811
123879
124245
124402
124446
124454
124512
124583
124641
124936
124944
124995
124997
125150
125988
126003
126069
126119
126208
126298
126321
126328
126382
126789
126792
127262
127428
127829
128
128308
128338
128637
128866
128869
128989
129531
129563
129685
129787
130074
130355
130502
130557
130617
131118
1312
1314
131474
1315
131601
131616
132
132001
132660
1327
1329
133619
133957
1340
134145
134218
134430
134492
1345
134553
1347
1350
1351
1353
1355
1362
136647
1371
137492
138151
138428
1386
138716
139231
139322
139596
1398
1399
14
140459
140460
140461
140735
140739
1408
140823
141
142
142891
143187
143244
144108
144348
144577
1452
1453
145553
145567
1456
145748
1460
146050
146542
147007
1471
147339
1476
147657
1477
148022
148423
1487
149371
1495
149603
1499
149951
149986
1500
150274
150684
1509
151194
151903
151987
152100
152137
1523
152579
153527
1537
154007
155435
157567
157697
158
158293
158427
158586
16
160
1603
1605
161
161424
1615
1616
162
162073
162427
1629
163033
163126
1632
1635
163590
163859
163882
164
1642
1643
1650
1653
165324
1654
1659
166
1660
1662
1665
166785
167153
1676
168451
169200
170506
170622
170960
171017
171023
171546
1725
1727
1736
1738
1739
1743
1777
1785
1798
1801
1802
1810
1819
1827
1854
1857
1861
1874
1877
1891
1892
191
1912
192111
192286
1933
1938
1939
196463
1965
196527
197258
1973
197322
197370
197407
1981
1982
1983
1984
1994
199746
1998
200014
200081
200186
2002
200205
2005
200845
200933
2010
201163
201292
201595
201626
2017
201931
202018
2021
2029
203068
203069
203547
204
2040
205327
205428
205564
2058
2067
2068
207
2071
2073
2079
2098
210
2107
2108
2109
2120
2130
2132
2137
2181
2186
2193
219402
219541
219771
219927
219988
22
220929
221035
221078
221092
221120
221184
221294
221477
221491
221496
221545
221786
221927
221955
222068
222194
2222
2224
222484
222658
223
2230
2235
2237
224
2271
22794
22796
22818
22820
22826
22827
22828
22839
22845
22847
22858
22862
22864
22868
2287
22872
22878
22880
22882
22888
22890
22893
22894
22907
22913
22916
22921
22926
22929
22930
22931
22933
22936
22937
22938
22948
22980
22985
22992
22993
23
23011
23013
23016
23019
23020
23023
23029
23032
23038
23039
23041
23051
23053
23054
23061
23065
23071
23074
23091
23107
23118
23125
23130
23137
23142
23144
23151
23152
23155
23160
23161
23167
23172
23173
23175
2319
23190
23191
23192
23193
23196
23197
23203
23210
23212
23216
23219
23234
23243
23244
23256
23261
23264
23265
23283
23291
23295
23300
23304
23318
23324
23326
23351
23367
23369
23376
23378
23381
23384
23385
2339
23394
23395
23398
23404
23408
23410
23412
2342
23435
23438
23450
23451
23456
23463
23468
23473
23476
23478
23479
23480
23481
23505
23509
23512
23513
23517
23528
23534
23545
23548
23557
23558
2356
23560
23582
23583
23585
23588
23597
23598
23603
23609
23636
23640
23644
23646
23647
23658
23708
23760
23770
23780
23786
23787
23788
2395
24140
24144
24145
24148
246243
252839
252969
2531
253639
253943
2547
2548
255252
2553
255374
256281
25764
25771
25777
25782
25793
25796
25804
25807
25813
25814
25820
25821
25824
25828
25836
25839
25842
25843
25844
25847
2585
25852
25853
25855
25864
25874
25875
25879
2588
25880
2589
25898
2590
25906
25912
25915
25917
2592
25920
25921
259230
25926
25930
25938
25940
25948
25949
25950
25953
25957
25962
25963
25972
25977
25978
25979
25980
25983
25988
25989
25994
25998
26001
26003
26009
26017
26019
26024
26035
26054
26057
26065
26071
26073
26090
26091
26097
26099
26100
26121
26123
26127
26130
26133
26135
26145
26148
26155
26156
26168
2617
261726
26173
26175
2618
26190
262
26224
26225
26233
26234
26235
26240
26258
26262
26263
26270
26273
26277
26284
26286
2629
26297
26354
26355
2639
2647
26502
26505
26515
26517
26519
26520
26521
26528
26574
26589
26610
2665
2671
2686
26953
26959
26985
26994
26995
27000
27032
27037
27042
27043
27044
27067
27068
27069
27089
27095
27097
27102
27107
27109
27125
27130
27131
27153
27154
27173
27183
27229
27235
27236
27238
27243
27246
27247
27248
27249
27252
27257
27258
2729
27292
27297
2730
27301
27309
27316
27327
2733
27332
27335
27339
2734
27341
27342
27343
27348
27349
27351
27352
2738
2739
27429
27430
27434
27440
2782
2783
2799
2800
2801
2802
2804
2821
282991
283106
283219
283237
283337
283459
283489
283537
283635
283871
283899
283951
284004
284098
284106
284273
284352
284361
284695
28511
285148
285237
285343
285367
285381
285464
285672
285855
286053
286262
286451
2873
2874
2879
2889
28952
28955
28956
28957
28958
28962
28972
28973
28974
28976
28977
28985
28987
28989
28991
28998
29035
29058
29066
29068
2907
29072
29074
29078
29079
29080
29081
29082
29083
29085
29086
29087
29088
2909
29090
29093
29094
29095
29097
29098
29099
29101
29102
29107
29110
29115
29117
292
2926
2931
2932
2935
2936
2937
2948
2956
2957
2959
2962
2963
2965
2968
2969
2971
2972
2975
2976
29761
29777
29781
29789
29796
29801
29803
29844
2987
29880
29882
29883
29889
29890
29896
29914
29919
29920
29924
29926
29927
29928
29934
29937
29952
29956
29959
29965
29966
29978
29979
29985
3014
3015
3028
3029
3030
3033
3035
3052
3054
3064
3066
3068
3069
3073
30815
30827
30833
30834
30836
30849
309
3093
3094
3096
30968
310
3145
3146
3163
317662
318
3181
3182
3183
3184
3185
3187
3188
3190
3191
3192
3257
3267
327
3276
328
3281
329
3295
3308
3309
331
3312
3313
3338
3340
3364
3376
337867
339123
339175
339230
339263
339318
339344
339448
339487
3416
3419
3420
3421
3422
342371
342538
3454
345757
3459
3475
347734
348180
3572
3597
359948
3607
3608
3621
3632
3646
3654
3658
3688
369
3692
37
3703
3704
3705
3716
372
3727
373156
3732
3735
374291
374395
374659
374882
375
375056
381
382
3836
3837
3842
387
387263
387521
387522
388
388403
388552
388695
388730
388753
388962
389362
3895
389541
389677
389856
390637
390980
391356
3916
3920
3939
394
3954
396
3980
3981
3998
399979
400
400569
401152
401466
401505
402055
4043
404672
4047
404734
405
4074
4076
4077
4087
4089
4090
4116
4122
4123
4140
4141
4149
414919
4150
4152
4176
4179
4189
4200
4204
4205
4221
4236
4238
4247
4255
4259
4282
4289
4292
4298
4306
4331
4350
4351
439
440026
440138
440275
440400
440515
440574
441150
441381
4437
4482
4534
4552
4594
4597
4601
4643
466
4666
4670
4676
4677
468
4682
4683
4690
4691
4695
4696
4697
4698
47
4700
4701
4702
4704
4705
4708
4709
471
4710
4711
4712
4713
4714
4715
4716
4718
4720
4722
4723
4724
4725
4726
4728
4729
4736
4738
475
4758
4771
4780
4783
4793
4795
4799
4801
4802
4814
4817
4831
4832
4835
4836
4839
4841
4848
4849
4850
4864
4924
493753
493856
494115
4942
4946
4947
4953
4968
4976
498
49854
5000
5007
5018
5036
5037
5048
50485
5052
506
5062
50626
50640
50717
5073
50808
50809
50813
50814
50862
50865
5089
509
5093
5094
50999
51
51002
51003
51004
51006
51008
51009
51013
51014
51016
51021
51022
51023
51024
51025
51026
51027
51028
51030
51042
51056
51058
51060
51061
51065
51067
51068
51069
51071
51073
51074
51075
51077
51078
51079
5108
51081
51082
51088
51093
51094
51095
5110
51100
51105
51106
51107
5111
51112
51115
51116
51117
51119
51121
51123
51124
51125
51126
51138
51141
51142
51143
51144
51150
51154
51157
51160
51164
51174
51182
51184
51185
5119
51193
51201
51202
51204
51218
51227
51228
51231
51234
51239
51244
51247
51248
51249
51253
51255
51256
51257
51258
51260
51263
51264
5127
51271
51274
51282
51283
51287
51290
51292
51293
51295
513
5130
51300
51304
51315
51318
51319
51322
51324
51329
51335
5134
51340
51341
51343
51360
51362
51367
51368
51371
51373
51374
51377
51382
51386
51388
51389
51397
51398
51399
51406
51409
51426
51428
51429
51433
51434
51439
51441
51447
51449
51465
5147
51479
51491
51497
51499
515
51503
51504
51506
51507
51510
51517
51522
51523
51528
51529
51534
51535
51548
51550
51552
51566
51567
51573
51574
51575
51582
51585
51596
51601
51602
51603
51604
51606
51608
51611
51614
51619
5162
51629
51631
51637
5164
51642
51643
51647
51649
51650
51651
51654
51657
51663
51665
51667
51690
51693
51699
517
51719
51726
51727
51728
51729
51747
51752
51755
51759
51763
518
51808
5184
5189
5190
5193
5194
5195
52
5202
5203
5204
5216
522
5230
5245
5250
5257
5269
527
5279
528
5281
5283
5289
529
5291
5295
5297
5298
5300
5306
533
53343
53349
53371
53373
5351
5356
53615
53635
537
5378
53838
539
53918
5394
53981
54107
54108
5411
5412
541578
54187
5425
5428
5429
5430
5431
5432
5433
5434
5435
5436
5437
5438
54386
5439
5440
54407
5441
54431
54432
54439
54453
54455
54460
54461
54469
54472
54476
54496
54499
54505
54512
54517
54521
54529
54534
54537
54539
54542
54543
54554
54555
54606
54623
5464
5465
54663
54664
5467
54675
54681
54700
54707
54708
54732
54741
5476
54764
54765
54778
54780
54788
54805
54808
5481
54812
54815
54816
54819
54838
54840
54849
54853
54858
54859
54862
54867
54870
54872
54882
54883
54888
54890
54896
549
54902
54906
54915
54925
54926
54927
54928
54929
54930
54931
54934
54936
5494
54940
54942
54946
54948
54949
5495
54952
54955
54957
54960
54963
54965
54968
54973
54977
54981
54984
54987
54989
5499
54994
54998
550
55002
55003
55004
55005
5501
55011
55012
55014
55017
55031
55035
55037
55039
55049
55051
55052
55054
55069
55072
55095
5510
55100
55101
55102
55108
55109
5511
55111
55122
55131
55135
5514
55140
55146
55147
55148
55149
5515
55152
55153
55156
55157
5516
55160
55161
55163
55168
55171
55172
55173
55174
55177
5518
55181
55182
55192
55198
5520
55207
55209
55210
55216
55217
55218
55219
55226
55229
55234
55239
55246
55249
5525
55250
55253
55254
55255
55256
5526
55266
55269
5527
55270
55272
55274
55275
55278
55279
5528
55284
55285
55288
5529
55290
55291
55293
55294
55298
55299
55308
5531
55311
553115
55312
55316
55324
55325
55327
55330
55333
55339
55341
55347
5536
55361
55362
5537
55379
55454
5546
55486
5550
55501
55505
55508
55559
55571
55572
55573
55585
55588
55591
55593
55608
55611
5562
55621
55624
55626
55627
55629
55631
5564
55643
55644
55651
55652
55654
55658
5566
55660
55661
55663
55664
55665
55666
55669
55670
55677
55681
55683
55695
55697
55699
55701
55702
55705
55709
5571
55718
55720
55726
55729
5573
55735
55744
55745
55746
55749
55751
55754
55759
55760
55761
55763
55768
55770
55773
55781
55787
55788
55793
55795
55798
55813
55830
55831
55837
55844
55845
55847
55848
55850
55851
55852
55854
55856
55860
55862
55869
55884
55892
55902
55907
55929
5594
55954
55957
55967
55968
55969
5597
55973
5599
5601
56034
5604
5605
56061
5607
56101
5611
56172
56180
56181
56255
56257
56259
56262
56270
5631
56339
56342
5635
56548
56616
5663
5664
56647
56652
56655
56658
56672
56674
56681
56683
5681
5682
5683
5684
5685
56850
56851
5686
5687
5688
56888
56889
5689
56893
56894
56897
5690
56902
5691
56910
56913
56919
5692
56922
56926
56927
56929
5693
5694
56940
56942
56943
56945
56947
56948
5695
56951
56954
56970
56984
56985
56986
56993
56994
56998
57003
5701
57018
5702
57020
57038
5704
5705
57050
5706
57062
5707
5708
5709
57095
5710
5711
57117
57120
57122
57128
57129
5713
5714
57142
57147
57149
5715
57150
5716
5717
57176
57179
5718
5719
57192
572
5720
57213
5728
573
57380
57403
57409
57410
57418
57455
57456
57459
57461
57466
57470
57505
57506
57515
57532
57533
57534
57541
57546
57563
57592
57617
57649
57661
57665
57666
57679
5768
57680
57691
5770
57700
57703
57704
57706
57708
57720
57721
57786
57787
57794
57799
5781
57819
57820
57827
57862
5810
5813
5814
5822
5824
5825
5828
5830
58477
58478
58485
58487
58490
585
58506
58525
58526
58533
5859
5861
5862
5867
5868
5869
587
5870
5875
5876
5878
5884
5887
5889
5894
5898
5901
5902
5903
5905
5906
5917
5928
59286
593
5931
59338
59343
5936
5955
5962
5970
5976
5978
598
5981
5982
5985
5986
5987
6015
60313
60343
60412
6046
6047
6048
60485
60488
6049
60491
60493
60496
6050
6051
60528
60559
60561
6059
60592
60626
60672
60678
60682
60684
60685
6100
6118
6119
6124
6128
6132
6135
6150
6155
6156
6160
6161
6164
6165
6166
617
6182
6183
6184
6185
6193
6194
6197
6198
6199
6207
6228
6229
6240
6248
6256
6257
6293
6301
6302
6311
6341
6342
63826
6386
63874
63875
63877
6388
6389
63892
6390
6391
6392
63925
63931
63932
63935
63943
6396
6400
64077
64083
64110
64114
64132
6418
642
64207
64210
64216
64222
64223
64224
64225
6426
6427
6428
6429
6432
64320
64324
643246
64326
6433
643314
6434
64342
64343
64374
64376
64393
64400
64410
64412
64418
64422
64423
64425
64428
64432
64434
6449
64601
646450
6468
64689
64708
647087
64710
64743
64745
64746
64760
64763
64769
6477
64771
64776
64777
6478
64781
64783
64786
64795
648
64801
6483
64834
64839
64841
64844
64852
64860
64924
64925
64928
64949
64951
64960
64963
64965
64968
64969
64975
64976
64978
64979
6498
64983
6499
6500
65003
65005
65008
65018
65056
65080
65082
65083
65094
65109
65117
65123
65251
65258
65264
65265
653784
654364
6574
6595
6597
65979
6598
65980
65986
65990
65991
65992
65993
66005
6605
6609
6612
6619
662
6625
6626
6628
6629
663
6631
6632
6633
6634
6637
6643
6647
6651
6675
6687
669
6721
6723
6726
6727
6728
6729
6730
6731
6741
6742
6745
6746
6747
6749
6774
6780
6786
6787
6794
6810
6811
6814
682
6827
6829
6830
6832
6834
6836
6838
6856
686
687
6874
6880
6881
6882
6883
6884
6885
6888
689
6892
6897
6901
6902
6903
6904
6905
692094
6921
6923
692312
6924
6938
6942
6944
6945
6950
6992
6993
7001
7008
7009
7014
7019
7024
7027
7030
7064
7072
7073
708
7088
7095
7109
7110
7112
7126
7150
7155
7165
7167
7174
7181
7189
7203
7247
7249
7251
7257
7259
7264
7265
7266
7268
728294
7284
728489
729515
7296
7297
730051
7307
7311
7314
7316
7317
7319
7320
7322
7323
7324
7325
7327
7328
7329
7332
7334
7335
7336
7337
734
7341
7342
7343
7347
7353
7355
7360
7371
7374
7375
7376
738
7381
7384
7385
7389
7390
7391
7392
740
7411
7415
7419
7444
7458
746
7485
7507
7508
7511
7514
7520
7528
7529
7531
7536
7541
7542
755
7551
7553
7555
757
7570
7572
7580
7581
7586
7587
7589
7592
7593
7597
7629
7644
767558
7690
7693
7697
7701
7702
7705
7709
7726
7727
7737
7743
7748
7750
7756
7763
7769
7775
7779
7789
7818
7841
7844
7862
7874
7879
78987
78994
78996
79002
79003
79004
79005
79006
79016
79017
79020
79022
79027
79029
79033
79034
79035
79036
79039
79042
79048
7905
79053
79058
79064
79066
79068
79074
79077
79078
79080
79084
79089
79095
79101
79102
79109
7913
79134
79137
79139
79142
79145
79147
79157
79159
7916
79165
7917
79171
79175
79176
79177
79178
7918
7919
7920
7922
79269
7936
79414
79441
79446
79447
79568
79571
79575
79576
79587
79590
79591
79594
79602
79607
79613
79622
79629
79634
79637
79643
79644
79646
79647
79648
79650
79654
79657
79680
79683
79685
79692
79693
79701
79706
79714
79717
79719
79726
79731
79736
79744
79752
79758
79759
79760
79763
79770
79786
79796
79797
79798
79803
79811
79813
7982
79863
79869
79876
79877
79892
79893
79894
79902
79903
79913
79918
79922
79932
79939
79954
79991
80006
80007
80010
80011
80019
80021
80025
80097
801
80135
80142
80143
80145
80146
80148
80152
80153
80155
80185
80194
80196
80198
80204
80207
80208
80212
80213
80218
80219
80230
80232
80254
80255
80267
8027
80271
80273
8028
80308
80314
80331
80344
80347
80349
80351
8036
8050
8065
80700
8073
80755
80762
80764
80775
80777
8078
8079
80824
80829
80851
80854
8086
80895
8099
81034
81037
8106
811
8125
813
8131
8148
81533
81542
81545
81550
81555
81565
81576
81577
81579
81603
81605
81608
81611
81614
81627
81669
81688
81789
81844
81847
81858
81873
81876
81889
8189
81890
81892
81894
8192
81929
81932
8195
8204
8209
821
8216
8220
823
8239
8241
8242
8243
826
8260
8266
8269
8270
830
8301
8310
8312
8314
832
833
83443
83444
83460
8347
83475
83479
83480
83548
83549
83590
836
83605
83608
83658
83666
83692
83696
83707
83732
83737
83743
83746
83752
83787
83862
83877
83891
83939
8394
83940
83941
83985
840
8402
8405
84061
84065
84067
84078
8408
84081
8409
84124
84128
84135
84146
84148
84153
84154
84173
84186
84191
84193
842
84219
84231
84233
84236
84240
84245
84246
84248
84259
84262
84265
84267
84268
84269
84271
84272
84273
84274
84279
84284
84285
84287
84294
84299
84304
84307
84310
84313
84315
84316
84320
84324
84330
84333
84334
84335
84336
84342
84364
8443
84447
84458
8446
8449
84498
8450
8451
84514
84516
84522
8453
8454
84545
84549
8455
84572
8459
84619
84640
84656
84661
84671
84681
84693
84726
8473
84759
84769
84790
84817
84844
84869
84872
84878
84890
84893
84896
84897
84901
84908
84922
84925
84926
84932
84933
84936
84942
84945
84946
84948
84954
84955
84967
84971
84975
8498
84987
84991
84992
84993
8500
85013
85014
85021
85025
8520
85313
8533
85359
85364
85369
85377
8539
8540
85403
85406
8543
85437
8545
8546
85476
8548
8550
8554
8559
8560
8562
8563
8565
8568
8569
8570
8574
8576
85865
8602
8607
8621
8625
8634
8636
8648
8649
8661
8662
8664
8666
8667
8668
8669
8672
8677
8678
8697
8703
87178
8720
8721
8723
8724
8725
8726
8729
8733
8737
8738
8760
8763
8766
8772
8773
8775
8776
8780
8790
8799
8800
8801
8802
8803
8804
8812
8813
8815
8816
8819
8841
8846
8850
8872
88745
8879
8880
8881
8883
8886
8887
8888
8890
8891
8892
8893
8894
8895
8897
8899
8904
8907
8930
8932
8943
8971
8985
89910
8992
89941
89953
89970
90
900
90007
90120
90121
90196
902
90204
90231
9031
90326
90378
9039
9040
90407
90411
90416
9043
90441
9045
90480
9049
90522
90550
90639
90678
9070
90780
908
90809
90850
90861
90864
9092
9093
90933
90956
9097
91
9100
9101
91050
9107
91137
9114
9117
91272
9128
91283
91289
9129
91298
9130
91304
9135
9140
9141
91445
91452
9146
91574
9158
91582
9159
91603
91612
91647
9166
9167
9169
91746
91754
9183
91833
9184
91869
9188
9191
91942
91949
91966
91978
92002
9209
92105
92106
92140
9217
9218
9219
9221
9230
92305
92342
9236
9238
92399
92400
9255
92595
92609
9261
92667
9270
9275
9276
9277
9282
92856
92935
9295
9296
9306
93134
9318
9320
9324
9325
9326
9328
9330
9334
9341
9342
9343
93436
9344
93487
9352
9354
9360
9361
93621
93643
9367
9373
9375
9380
9382
9391
9394
93973
93974
9399
94005
94056
9406
9409
9410
94101
94103
94104
94107
9412
9416
9419
94239
9425
9443
9445
9446
9448
9451
9463
9470
9474
9477
9482
9491
950
9500
9512
9521
9524
9526
9527
9528
9530
9533
9538
9541
955
9550
9551
9552
9553
9555
9556
9557
9559
9570
9575
9577
9583
9584
9587
9588
9589
9604
9611
9616
9632
9637
9640
9643
9650
9652
9653
9656
9669
967
9673
9675
9682
9683
9684
9685
9689
9690
9692
9693
9694
9698
9701
9702
9703
9709
9724
9731
9733
9741
975
9761
9774
9775
9776
9777
9778
9784
9785
9788
9790
9791
9792
9797
9798
9801
9804
9807
9810
9812
9813
9821
9825
9826
9827
9831
9842
9849
9852
9861
9862
9869
9874
9877
9878
9879
988
9880
9883
9885
9887
9889
9894
9897
9898
9904
9913
9917
9919
9921
9925
9931
9939
9948
9950
996
9967
9969
9972
9978
998
9989
9993
9997
