# Supplementary material for: The distributions of protein coding genes within chromatin domains in relation to human disease
Source: Epigenetics Chromatin. 2019 Dec 5;12:72. doi: 10.1186/s13072-019-0317-2 (PMC6894242; doi:10.1186/s13072-019-0317-2)
Supplement: Supplementary file 12 — Additional file 12: Table S3. Distance of each TSS to the closest TAD border. The distance (negative) has been calculated for each TAD where the TSS is contained. If the TSS is within no TAD the closest distance (positive) to a TAD border has been calculated. Each entry of the table displays the following information by columns: geneId, gene strand, gene locus, TSS of gene, distance to the TAD border, and TAD. [file 13072_2019_317_MOESM12_ESM.tsv]

geneId	str	gLocus	tss	minDist2TAD	TAD
81399	-	chr1:-:621096-622034	622034	292966	1:915000:1005000
148398	+	chr1:+:859308-879961	859308	55692	1:915000:1005000
26155	-	chr1:-:879584-894689	894689	20311	1:915000:1005000
339451	+	chr1:+:895967-901095	895967	19033	1:915000:1005000
84069	+	chr1:+:901877-911245	901877	13123	1:915000:1005000
84808	-	chr1:-:910584-917473	917473	-2473	1:915000:1005000
57801	-	chr1:-:934342-935552	935552	-20552	1:915000:1005000
9636	+	chr1:+:936518-949921	936518	-21518	1:915000:1005000
375790	+	chr1:+:955503-991498	955503	-40503	1:915000:1005000
401934	-	chr1:-:1006346-1009687	1009687	4687	1:915000:1005000
54991	-	chr1:-:1017198-1051741	1051741	-21741	1:1030000:1235000
254173	+	chr1:+:1109264-1133315	1109264	-79264	1:1030000:1235000
8784	-	chr1:-:1138888-1142071	1142071	-92929	1:1030000:1235000
7293	-	chr1:-:1146706-1149518	1149518	-85482	1:1030000:1235000
51150	-	chr1:-:1152288-1167411	1167411	-67589	1:1030000:1235000
126792	+	chr1:+:1167645-1170421	1167645	-67355	1:1030000:1235000
388581	-	chr1:-:1177826-1182102	1182102	-52898	1:1030000:1235000
118424	-	chr1:-:1189289-1209265	1209265	-25735	1:1030000:1235000
6339	+	chr1:+:1215816-1227409	1215816	-19184	1:1030000:1235000
126789	+	chr1:+:1243947-1247057	1243947	8947	1:1030000:1235000
116983	-	chr1:-:1227756-1244989	1244989	9989	1:1030000:1235000
54973	-	chr1:-:1246965-1260071	1260071	-5071	1:1255000:1450000
80772	+	chr1:+:1260136-1264277	1260136	-5136	1:1255000:1450000
83756	+	chr1:+:1266694-1270686	1266694	-11694	1:1255000:1450000
1855	-	chr1:-:1270656-1284730	1284730	-29730	1:1255000:1450000
54587	-	chr1:-:1288069-1297157	1297157	-42157	1:1255000:1450000
54998	-	chr1:-:1309110-1310875	1310875	-55875	1:1255000:1450000
81669	-	chr1:-:1321091-1334708	1334708	-79708	1:1255000:1450000
55052	-	chr1:-:1337288-1342693	1342693	-87693	1:1255000:1450000
441869	-	chr1:-:1353800-1357149	1357149	-92851	1:1255000:1450000
64856	+	chr1:+:1370241-1378262	1370241	-79759	1:1255000:1450000
219293	+	chr1:+:1385069-1405538	1385069	-64931	1:1255000:1450000
83858	+	chr1:+:1407149-1433228	1407149	-42851	1:1255000:1450000
55210	+	chr1:+:1447531-1470067	1447531	-2469	1:1255000:1450000
339453	-	chr1:-:1470554-1475833	1475833	25833	1:1255000:1450000
29101	-	chr1:-:1477053-1510249	1510249	60249	1:1255000:1450000
142678	+	chr1:+:1550795-1565990	1550795	100795	1:1255000:1450000
8510	+	chr1:+:1567474-1570639	1567474	117474	1:1255000:1450000
984	-	chr1:-:1570603-1590473	1590473	119527	1:1710000:1840000
728661	-	chr1:-:1590990-1624167	1624167	85833	1:1710000:1840000
728642	-	chr1:-:1634169-1655763	1655763	54237	1:1710000:1840000
9906	-	chr1:-:1656277-1677431	1677431	32569	1:1710000:1840000
65220	-	chr1:-:1682671-1711896	1711896	-1896	1:1710000:1840000
2782	-	chr1:-:1716724-1822556	1822556	-17444	1:1710000:1840000
163688	+	chr1:+:1846266-1848735	1846266	6266	1:1710000:1840000
339456	-	chr1:-:1849029-1850712	1850712	9288	1:1860000:2055000
85452	-	chr1:-:1853390-1935276	1935276	-49724	1:1865000:1985000
85452	-	chr1:-:1853390-1935276	1935276	-75276	1:1860000:2055000
2563	+	chr1:+:1950763-1962190	1950763	-34237	1:1865000:1985000
2563	+	chr1:+:1950763-1962190	1950763	-90763	1:1860000:2055000
5590	+	chr1:+:1981909-2116834	1981909	-3091	1:1865000:1985000
5590	+	chr1:+:1981909-2116834	1981909	-73091	1:1860000:2055000
199990	-	chr1:-:2115900-2144159	2144159	-24159	1:2120000:2320000
6497	+	chr1:+:2160134-2241558	2160134	-40134	1:2120000:2320000
79906	-	chr1:-:2252692-2323146	2323146	3146	1:2120000:2320000
11079	+	chr1:+:2323214-2336883	2323214	3214	1:2120000:2320000
5192	-	chr1:-:2335403-2345236	2345236	-236	1:2345000:2475000
9651	+	chr1:+:2357419-2436969	2357419	-12419	1:2345000:2475000
55229	-	chr1:-:2439972-2458067	2458067	-16933	1:2345000:2475000
388585	-	chr1:-:2460184-2461684	2461684	-13316	1:2345000:2475000
8764	+	chr1:+:2487078-2496821	2487078	12078	1:2345000:2475000
127281	+	chr1:+:2517930-2522908	2517930	2070	1:2520000:2585000
79258	-	chr1:-:2522078-2564429	2564429	-20571	1:2520000:2585000
100287898	-	chr1:-:2567415-2718282	2718282	-8282	1:2710000:3340000
140625	+	chr1:+:2938047-2939467	2938047	-228047	1:2710000:3340000
63976	+	chr1:+:2985732-3355185	2985732	-275732	1:2710000:3340000
27237	+	chr1:+:3370990-3397677	3370990	24010	1:3395000:3540000
1953	-	chr1:-:3406484-3528059	3528059	-11941	1:3395000:3540000
127262	+	chr1:+:3541566-3546691	3541566	-1566	1:3540000:3660000
7161	+	chr1:+:3569084-3652765	3569084	-29084	1:3540000:3660000
49856	-	chr1:-:3547331-3569325	3569325	-29325	1:3540000:3660000
148870	+	chr1:+:3663024-3688209	3663024	3024	1:3540000:3660000
388588	+	chr1:+:3689352-3692546	3689352	29352	1:3540000:3660000
57470	-	chr1:-:3695122-3713068	3713068	53068	1:3540000:3660000
9731	-	chr1:-:3728645-3773778	3773778	113778	1:3540000:3660000
1677	+	chr1:+:3773831-3801993	3773831	113831	1:3540000:3660000
339448	-	chr1:-:3805689-3816857	3816857	156857	1:3540000:3660000
55966	+	chr1:+:4714792-4852594	4714792	-719792	1:3995000:5510000
8514	+	chr1:+:6051526-6161253	6051526	33474	1:6085000:6545000
261734	-	chr1:-:5922871-6052533	6052533	32467	1:6085000:6545000
26038	-	chr1:-:6161853-6240183	6240183	-19817	1:6110000:6260000
26038	-	chr1:-:6161853-6240183	6240183	-155183	1:6085000:6545000
388591	+	chr1:+:6265535-6281359	6265535	-180535	1:6085000:6545000
6146	-	chr1:-:6241329-6269449	6269449	-184449	1:6085000:6545000
23463	-	chr1:-:6281253-6296032	6296032	-1032	1:6295000:6505000
23463	-	chr1:-:6281253-6296032	6296032	-211032	1:6085000:6545000
387509	-	chr1:-:6307406-6321035	6321035	-16035	1:6305000:6405000
387509	-	chr1:-:6307406-6321035	6321035	-26035	1:6295000:6505000
387509	-	chr1:-:6307406-6321035	6321035	-223965	1:6085000:6545000
11332	-	chr1:-:6324329-6454451	6454451	-25549	1:6405000:6480000
11332	-	chr1:-:6324329-6454451	6454451	-50549	1:6295000:6505000
11332	-	chr1:-:6324329-6454451	6454451	-90549	1:6085000:6545000
54626	-	chr1:-:6472478-6484730	6484730	-20270	1:6295000:6505000
54626	-	chr1:-:6472478-6484730	6484730	-60270	1:6085000:6545000
83715	+	chr1:+:6484848-6521430	6484848	-20152	1:6295000:6505000
83715	+	chr1:+:6484848-6521430	6484848	-60152	1:6085000:6545000
8718	-	chr1:-:6521211-6526255	6526255	-18745	1:6085000:6545000
57449	-	chr1:-:6526152-6580121	6580121	-35121	1:6545000:6740000
79707	-	chr1:-:6581407-6614595	6614595	-69595	1:6545000:6740000
80835	+	chr1:+:6615241-6639817	6615241	-70241	1:6545000:6740000
3104	+	chr1:+:6640061-6649340	6640061	-95061	1:6545000:6740000
148479	+	chr1:+:6673745-6684093	6673745	-66255	1:6545000:6740000
9903	-	chr1:-:6650784-6674667	6674667	-65333	1:6545000:6740000
90326	+	chr1:+:6684926-6695646	6684926	-55074	1:6545000:6740000
55735	-	chr1:-:6694228-6761984	6761984	3016	1:6765000:6965000
23261	+	chr1:+:6845384-7829766	6845384	-80384	1:6765000:6965000
9341	+	chr1:+:7831329-7841492	7831329	-1329	1:7830000:8015000
9341	+	chr1:+:7831329-7841492	7831329	-116329	1:7715000:8010000
8863	+	chr1:+:7844380-7905237	7844380	-14380	1:7830000:8015000
8863	+	chr1:+:7844380-7905237	7844380	-129380	1:7715000:8010000
10911	-	chr1:-:7903143-7913572	7913572	-83572	1:7830000:8015000
10911	-	chr1:-:7903143-7913572	7913572	-96428	1:7715000:8010000
3604	-	chr1:-:7975954-8003225	8003225	-6775	1:7715000:8010000
3604	-	chr1:-:7975954-8003225	8003225	-11775	1:7830000:8015000
11315	+	chr1:+:8014351-8045565	8014351	-649	1:7830000:8015000
54206	-	chr1:-:8064464-8086368	8086368	-56368	1:8030000:8410000
473	-	chr1:-:8412457-8877702	8877702	-42298	1:8790000:8920000
473	-	chr1:-:8412457-8877702	8877702	-47298	1:8455000:8925000
2023	-	chr1:-:8921061-8939308	8939308	692	1:8940000:9295000
2023	-	chr1:-:8921061-8939308	8939308	692	1:8940000:9645000
765	+	chr1:+:9005926-9035151	9005926	-55926	1:8950000:9065000
765	+	chr1:+:9005926-9035151	9005926	-65926	1:8940000:9295000
765	+	chr1:+:9005926-9035151	9005926	-65926	1:8940000:9645000
155184	-	chr1:-:9063359-9086404	9086404	-21404	1:9065000:9165000
155184	-	chr1:-:9063359-9086404	9086404	-146404	1:8940000:9295000
155184	-	chr1:-:9063359-9086404	9086404	-146404	1:8940000:9645000
6518	-	chr1:-:9095166-9148537	9148537	-16463	1:9065000:9165000
6518	-	chr1:-:9095166-9148537	9148537	-146463	1:8940000:9295000
6518	-	chr1:-:9095166-9148537	9148537	-208537	1:8940000:9645000
80045	-	chr1:-:9160364-9189229	9189229	-19229	1:9170000:9295000
80045	-	chr1:-:9160364-9189229	9189229	-105771	1:8940000:9295000
80045	-	chr1:-:9160364-9189229	9189229	-249229	1:8940000:9645000
9563	+	chr1:+:9294834-9331396	9294834	-166	1:8940000:9295000
9563	+	chr1:+:9294834-9331396	9294834	-166	1:9170000:9295000
9563	+	chr1:+:9294834-9331396	9294834	-350166	1:8940000:9645000
80176	+	chr1:+:9352939-9429591	9352939	-22939	1:9330000:9550000
80176	+	chr1:+:9352939-9429591	9352939	-292061	1:8940000:9645000
84275	+	chr1:+:9599541-9645237	9599541	-44541	1:9555000:9650000
84275	+	chr1:+:9599541-9645237	9599541	-45459	1:8940000:9645000
199953	+	chr1:+:9648980-9674931	9648980	-1020	1:9555000:9650000
5293	+	chr1:+:9711790-9789172	9711790	-36790	1:9675000:9780000
5293	+	chr1:+:9711790-9789172	9711790	-61790	1:9650000:9935000
5293	+	chr1:+:9711790-9789172	9711790	-61790	1:9650000:10535000
22883	-	chr1:-:9789084-9884584	9884584	-45416	1:9820000:9930000
22883	-	chr1:-:9789084-9884584	9884584	-50416	1:9650000:9935000
22883	-	chr1:-:9789084-9884584	9884584	-234584	1:9650000:10535000
56998	-	chr1:-:9908334-9970394	9970394	-34606	1:9935000:10005000
56998	-	chr1:-:9908334-9970394	9970394	-320394	1:9650000:10535000
84328	-	chr1:-:9982171-10003465	10003465	-1535	1:9935000:10005000
84328	-	chr1:-:9982171-10003465	10003465	-353465	1:9650000:10535000
64802	+	chr1:+:10003486-10045559	10003486	-1514	1:9935000:10005000
64802	+	chr1:+:10003486-10045559	10003486	-353486	1:9650000:10535000
116362	+	chr1:+:10057264-10076078	10057264	-37736	1:10005000:10095000
116362	+	chr1:+:10057264-10076078	10057264	-407264	1:9650000:10535000
10277	+	chr1:+:10092890-10241297	10092890	-2110	1:10005000:10095000
10277	+	chr1:+:10092890-10241297	10092890	-442110	1:9650000:10535000
23095	+	chr1:+:10270863-10441661	10270863	-40863	1:10230000:10425000
23095	+	chr1:+:10270863-10441661	10270863	-264137	1:9650000:10535000
5226	+	chr1:+:10458649-10480201	10458649	-76351	1:9650000:10535000
100526739	+	chr1:+:10490159-10512210	10490159	-159	1:10490000:10555000
100526739	+	chr1:+:10490159-10512210	10490159	-44841	1:9650000:10535000
378708	+	chr1:+:10490500-10502866	10490500	-500	1:10490000:10555000
378708	+	chr1:+:10490500-10502866	10490500	-44500	1:9650000:10535000
1325	+	chr1:+:10509776-10511959	10509776	-19776	1:10490000:10555000
1325	+	chr1:+:10509776-10511959	10509776	-25224	1:9650000:10535000
5195	+	chr1:+:10532345-10690815	10532345	-2655	1:9650000:10535000
5195	+	chr1:+:10532345-10690815	10532345	-22655	1:10490000:10555000
1676	-	chr1:-:10516579-10532583	10532583	-2417	1:9650000:10535000
1676	-	chr1:-:10516579-10532583	10532583	-22417	1:10490000:10555000
54897	-	chr1:-:10696661-10856707	10856707	-106707	1:10750000:11005000
54897	-	chr1:-:10696661-10856707	10856707	-163293	1:10555000:11020000
23435	+	chr1:+:11072401-11086477	11072401	2599	1:11075000:11330000
23435	+	chr1:+:11072401-11086477	11072401	2599	1:11075000:11840000
10747	-	chr1:-:11086580-11107290	11107290	-17290	1:11090000:11720000
10747	-	chr1:-:11086580-11107290	11107290	-32290	1:11075000:11330000
10747	-	chr1:-:11086580-11107290	11107290	-32290	1:11075000:11840000
6723	-	chr1:-:11114641-11120081	11120081	-30081	1:11090000:11720000
6723	-	chr1:-:11114641-11120081	11120081	-45081	1:11075000:11330000
6723	-	chr1:-:11114641-11120081	11120081	-45081	1:11075000:11840000
5394	-	chr1:-:11126675-11159938	11159938	-69938	1:11090000:11720000
5394	-	chr1:-:11126675-11159938	11159938	-84938	1:11075000:11330000
5394	-	chr1:-:11126675-11159938	11159938	-84938	1:11075000:11840000
10218	+	chr1:+:11249398-11256038	11249398	-80602	1:11075000:11330000
10218	+	chr1:+:11249398-11256038	11249398	-159398	1:11090000:11720000
10218	+	chr1:+:11249398-11256038	11249398	-174398	1:11075000:11840000
2475	-	chr1:-:11166592-11322564	11322564	-7436	1:11075000:11330000
2475	-	chr1:-:11166592-11322564	11322564	-232564	1:11090000:11720000
2475	-	chr1:-:11166592-11322564	11322564	-247564	1:11075000:11840000
29914	+	chr1:+:11333263-11356106	11333263	-243263	1:11090000:11720000
29914	+	chr1:+:11333263-11356106	11333263	-258263	1:11075000:11840000
57540	+	chr1:+:11539223-11597641	11539223	-165777	1:11360000:11705000
57540	+	chr1:+:11539223-11597641	11539223	-180777	1:11090000:11720000
57540	+	chr1:+:11539223-11597641	11539223	-300777	1:11075000:11840000
93611	+	chr1:+:11714432-11723384	11714432	-5568	1:11090000:11720000
93611	+	chr1:+:11714432-11723384	11714432	-9432	1:11705000:11800000
93611	+	chr1:+:11714432-11723384	11714432	-125568	1:11075000:11840000
26232	-	chr1:-:11708424-11715842	11715842	-4158	1:11090000:11720000
26232	-	chr1:-:11708424-11715842	11715842	-10842	1:11705000:11800000
26232	-	chr1:-:11708424-11715842	11715842	-124158	1:11075000:11840000
26270	+	chr1:+:11724181-11734411	11724181	-19181	1:11705000:11800000
26270	+	chr1:+:11724181-11734411	11724181	-115819	1:11075000:11840000
10459	-	chr1:-:11734537-11751707	11751707	-46707	1:11705000:11800000
10459	-	chr1:-:11734537-11751707	11751707	-88293	1:11075000:11840000
374946	+	chr1:+:11751786-11785914	11751786	-46786	1:11705000:11800000
374946	+	chr1:+:11751786-11785914	11751786	-88214	1:11075000:11840000
57085	+	chr1:+:11796141-11814859	11796141	-3859	1:11705000:11800000
57085	+	chr1:+:11796141-11814859	11796141	-43859	1:11075000:11840000
284498	+	chr1:+:11821844-11849642	11821844	-18156	1:11075000:11840000
1185	+	chr1:+:11866153-11903201	11866153	8847	1:11875000:11970000
4524	-	chr1:-:11845780-11866977	11866977	8023	1:11875000:11970000
4878	-	chr1:-:11905766-11908402	11908402	-33402	1:11875000:11970000
4879	-	chr1:-:11917521-11918988	11918988	-43988	1:11875000:11970000
90231	-	chr1:-:11979648-11986485	11986485	16485	1:11875000:11970000
5351	+	chr1:+:11994262-12035595	11994262	24262	1:11875000:11970000
9927	+	chr1:+:12040238-12073571	12040238	14762	1:12055000:12150000
60672	+	chr1:+:12079523-12092102	12079523	-24523	1:12055000:12150000
943	+	chr1:+:12123434-12204264	12123434	-26566	1:12055000:12150000
7133	+	chr1:+:12227000-12269285	12227000	-57000	1:12170000:12290000
55187	+	chr1:+:12290124-12572099	12290124	124	1:12170000:12290000
9249	-	chr1:-:12627939-12677737	12677737	-62263	1:12325000:12740000
126767	+	chr1:+:12776118-12788726	12776118	36118	1:12325000:12740000
93190	+	chr1:+:12806163-12823847	12806163	66163	1:12325000:12740000
65121	+	chr1:+:12851546-12856777	12851546	111546	1:12325000:12740000
343069	-	chr1:-:12907261-12908578	12908578	168578	1:12325000:12740000
65122	+	chr1:+:12916941-12921764	12916941	176941	1:12325000:12740000
400735	-	chr1:-:12939045-12946025	12946025	206025	1:12325000:12740000
343071	-	chr1:-:12952727-12958101	12958101	218101	1:12325000:12740000
441871	+	chr1:+:12976430-12980302	12976430	236430	1:12325000:12740000
440561	-	chr1:-:12998302-13007406	13007406	267406	1:12325000:12740000
101060301	-	chr1:-:13182991-13183872	13183872	443872	1:12325000:12740000
440563	-	chr1:-:13182968-13184326	13184326	444326	1:12325000:12740000
391002	-	chr1:-:13386646-13390765	13390765	379235	1:13770000:13955000
653619	+	chr1:+:13421176-13428191	13421176	348824	1:13770000:13955000
391004	+	chr1:+:13716092-13719089	13716092	53908	1:13770000:13955000
126755	-	chr1:-:13801445-13840543	13840543	-65543	1:13775000:14310000
126755	-	chr1:-:13801445-13840543	13840543	-70543	1:13770000:13955000
10630	+	chr1:+:13909960-13944452	13909960	-45040	1:13770000:13955000
10630	+	chr1:+:13909960-13944452	13909960	-134960	1:13775000:14310000
7799	+	chr1:+:14026693-14151574	14026693	-41693	1:13985000:14140000
7799	+	chr1:+:14026693-14151574	14026693	-251693	1:13775000:14310000
23254	+	chr1:+:14219287-15444539	14219287	-69287	1:14150000:14295000
23254	+	chr1:+:14219287-15444539	14219287	-90713	1:13775000:14310000
55092	+	chr1:+:15479028-15546976	15479028	-29028	1:15450000:15610000
55092	+	chr1:+:15479028-15546976	15479028	-49028	1:15430000:15835000
114827	+	chr1:+:15573768-15726779	15573768	-36232	1:15450000:15610000
114827	+	chr1:+:15573768-15726779	15573768	-143768	1:15430000:15835000
79180	+	chr1:+:15736391-15756839	15736391	-28609	1:15645000:15765000
79180	+	chr1:+:15736391-15756839	15736391	-98609	1:15430000:15835000
11330	+	chr1:+:15764935-15775737	15764935	-65	1:15645000:15765000
11330	+	chr1:+:15764935-15775737	15764935	-70065	1:15430000:15835000
63036	+	chr1:+:15783223-15798586	15783223	-13223	1:15770000:15845000
63036	+	chr1:+:15783223-15798586	15783223	-51777	1:15430000:15835000
51032	+	chr1:+:15792404-15817895	15792404	-22404	1:15770000:15845000
51032	+	chr1:+:15792404-15817895	15792404	-42596	1:15430000:15835000
842	-	chr1:-:15817327-15853029	15853029	-3029	1:15850000:16085000
23341	+	chr1:+:15853308-15918874	15853308	-3308	1:15850000:16085000
79814	-	chr1:-:15898848-15911605	15911605	-41605	1:15870000:16390000
79814	-	chr1:-:15898848-15911605	15911605	-61605	1:15850000:16085000
84301	+	chr1:+:15943995-15995539	15943995	-73995	1:15870000:16390000
84301	+	chr1:+:15943995-15995539	15943995	-93995	1:15850000:16085000
6248	+	chr1:+:15986364-15988217	15986364	-41364	1:15945000:16075000
6248	+	chr1:+:15986364-15988217	15986364	-98636	1:15850000:16085000
6248	+	chr1:+:15986364-15988217	15986364	-116364	1:15870000:16390000
23207	+	chr1:+:16010827-16061264	16010827	-64173	1:15945000:16075000
23207	+	chr1:+:16010827-16061264	16010827	-74173	1:15850000:16085000
23207	+	chr1:+:16010827-16061264	16010827	-140827	1:15870000:16390000
284723	+	chr1:+:16062900-16067891	16062900	-12100	1:15945000:16075000
284723	+	chr1:+:16062900-16067891	16062900	-22100	1:15850000:16085000
284723	+	chr1:+:16062900-16067891	16062900	-192900	1:15870000:16390000
388595	+	chr1:+:16068917-16074477	16068917	-6083	1:15945000:16075000
388595	+	chr1:+:16068917-16074477	16068917	-16083	1:15850000:16085000
388595	+	chr1:+:16068917-16074477	16068917	-198917	1:15870000:16390000
54751	+	chr1:+:16083102-16113089	16083102	-1898	1:15850000:16085000
54751	+	chr1:+:16083102-16113089	16083102	-213102	1:15870000:16390000
23013	+	chr1:+:16174359-16266955	16174359	-59359	1:16115000:16335000
23013	+	chr1:+:16174359-16266955	16174359	-215641	1:15870000:16390000
7709	-	chr1:-:16268364-16302627	16302627	-32373	1:16115000:16335000
7709	-	chr1:-:16268364-16302627	16302627	-87373	1:15870000:16390000
149563	+	chr1:+:16330731-16335302	16330731	-4269	1:16115000:16335000
149563	+	chr1:+:16330731-16335302	16330731	-59269	1:15870000:16390000
1187	+	chr1:+:16345370-16360545	16345370	-44630	1:15870000:16390000
27129	-	chr1:-:16340523-16346089	16346089	-43911	1:15870000:16390000
1188	+	chr1:+:16370231-16383803	16370231	-19769	1:15870000:16390000
348487	-	chr1:-:16384264-16400127	16400127	-127	1:16400000:16520000
1969	-	chr1:-:16450832-16482582	16482582	-37418	1:16400000:16520000
128272	-	chr1:-:16524349-16539104	16539104	19104	1:16400000:16520000
79363	-	chr1:-:16558195-16563657	16563657	11343	1:16575000:16690000
54455	-	chr1:-:16573334-16678949	16678949	-11051	1:16575000:16690000
26099	+	chr1:+:16679070-16724640	16679070	-10930	1:16575000:16690000
374955	-	chr1:-:16713612-16763919	16763919	-68919	1:16695000:16835000
55707	+	chr1:+:16767167-16786573	16767167	-67833	1:16695000:16835000
55672	-	chr1:-:16888814-16940057	16940057	105057	1:16695000:16835000
9696	+	chr1:+:17066768-17299474	17066768	183232	1:17250000:17380000
4237	-	chr1:-:17300997-17307330	17307330	-57330	1:17250000:17380000
23400	-	chr1:-:17312453-17338423	17338423	-41577	1:17250000:17380000
6390	-	chr1:-:17345217-17380665	17380665	665	1:17250000:17380000
11240	-	chr1:-:17393256-17445930	17445930	-4070	1:17385000:17450000
29943	+	chr1:+:17531621-17572500	17531621	-33379	1:17455000:17565000
51702	+	chr1:+:17575593-17610728	17575593	10593	1:17455000:17565000
23569	+	chr1:+:17634690-17690499	17634690	69690	1:17455000:17565000
353238	+	chr1:+:17698691-17728195	17698691	36309	1:17735000:17815000
353238	+	chr1:+:17698691-17728195	17698691	36309	1:17735000:17960000
55920	-	chr1:-:17733256-17766220	17766220	-31220	1:17735000:17815000
55920	-	chr1:-:17733256-17766220	17766220	-31220	1:17735000:17960000
55160	+	chr1:+:17866330-18024369	17866330	-46330	1:17820000:17945000
55160	+	chr1:+:17866330-18024369	17866330	-93670	1:17735000:17960000
81569	+	chr1:+:18081808-18153558	18081808	-111808	1:17970000:18910000
84966	+	chr1:+:18434240-18704977	18434240	-464240	1:17970000:18910000
127707	+	chr1:+:18807476-18812620	18807476	-102524	1:17970000:18910000
5081	+	chr1:+:18957500-19075360	18957500	-42500	1:18915000:19165000
8659	-	chr1:-:19197924-19229275	19229275	-24275	1:19205000:19400000
8659	-	chr1:-:19197924-19229275	19229275	-24275	1:19205000:19575000
126917	-	chr1:-:19230775-19283180	19283180	-78180	1:19205000:19400000
126917	-	chr1:-:19230775-19283180	19283180	-78180	1:19205000:19575000
23352	-	chr1:-:19401000-19536770	19536770	-38230	1:19205000:19575000
23352	-	chr1:-:19401000-19536770	19536770	-38230	1:19415000:19575000
51154	+	chr1:+:19578033-19586622	19578033	3033	1:19205000:19575000
51154	+	chr1:+:19578033-19586622	19578033	3033	1:19415000:19575000
23065	-	chr1:-:19542158-19578046	19578046	3046	1:19205000:19575000
23065	-	chr1:-:19542158-19578046	19578046	3046	1:19415000:19575000
22977	-	chr1:-:19609052-19615744	19615744	40744	1:19205000:19575000
22977	-	chr1:-:19609052-19615744	19615744	40744	1:19415000:19575000
8574	-	chr1:-:19630459-19638640	19638640	26360	1:19665000:19985000
54896	+	chr1:+:19638820-19655794	19638820	26180	1:19665000:19985000
832	-	chr1:-:19665270-19812033	19812033	-2967	1:19715000:19815000
832	-	chr1:-:19665270-19812033	19812033	-147033	1:19665000:19985000
440574	+	chr1:+:19923471-19956315	19923471	-61529	1:19665000:19985000
100532736	+	chr1:+:19923473-19984549	19923473	-61527	1:19665000:19985000
4681	+	chr1:+:19967048-19984949	19967048	-17952	1:19665000:19985000
3362	+	chr1:+:19991780-20006055	19991780	-6780	1:19985000:20190000
255104	-	chr1:-:20008706-20126438	20126438	-63562	1:19985000:20190000
54546	-	chr1:-:20140522-20141771	20141771	-48229	1:19985000:20190000
23252	+	chr1:+:20209006-20239438	20209006	-14006	1:20195000:20840000
30814	-	chr1:-:20246502-20250110	20250110	-15110	1:20235000:20520000
30814	-	chr1:-:20246502-20250110	20250110	-55110	1:20195000:20840000
5320	-	chr1:-:20301924-20306909	20306909	-71909	1:20235000:20520000
5320	-	chr1:-:20301924-20306909	20306909	-111909	1:20195000:20840000
5322	+	chr1:+:20354672-20417683	20354672	-119672	1:20235000:20520000
5322	+	chr1:+:20354672-20417683	20354672	-159672	1:20195000:20840000
26279	-	chr1:-:20438432-20446059	20446059	-26059	1:20420000:20500000
26279	-	chr1:-:20438432-20446059	20446059	-73941	1:20235000:20520000
26279	-	chr1:-:20438432-20446059	20446059	-251059	1:20195000:20840000
64600	+	chr1:+:20465819-20476879	20465819	-34181	1:20420000:20500000
64600	+	chr1:+:20465819-20476879	20465819	-54181	1:20235000:20520000
64600	+	chr1:+:20465819-20476879	20465819	-270819	1:20195000:20840000
127733	+	chr1:+:20512578-20522541	20512578	-7422	1:20235000:20520000
127733	+	chr1:+:20512578-20522541	20512578	-317578	1:20195000:20840000
127731	+	chr1:+:20617412-20681387	20617412	-77412	1:20540000:20830000
127731	+	chr1:+:20617412-20681387	20617412	-82412	1:20535000:20950000
127731	+	chr1:+:20617412-20681387	20617412	-222588	1:20195000:20840000
55450	-	chr1:-:20808884-20812713	20812713	-17287	1:20540000:20830000
55450	-	chr1:-:20808884-20812713	20812713	-27287	1:20195000:20840000
55450	-	chr1:-:20808884-20812713	20812713	-137287	1:20535000:20950000
79594	-	chr1:-:20825941-20834654	20834654	-5346	1:20195000:20840000
79594	-	chr1:-:20825941-20834654	20834654	-115346	1:20535000:20950000
163933	+	chr1:+:20878932-20881503	20878932	-43932	1:20835000:20980000
163933	+	chr1:+:20878932-20881503	20878932	-71068	1:20535000:20950000
978	+	chr1:+:20915441-20945401	20915441	-34559	1:20535000:20950000
978	+	chr1:+:20915441-20945401	20915441	-64559	1:20835000:20980000
65018	+	chr1:+:20959948-20978004	20959948	-20052	1:20835000:20980000
1650	-	chr1:-:20978260-20988037	20988037	8037	1:20835000:20980000
57576	-	chr1:-:20990507-21044510	21044510	-39510	1:21005000:21530000
400745	-	chr1:-:21046225-21059330	21059330	-54330	1:21005000:21530000
50809	-	chr1:-:21069154-21113816	21113816	-108816	1:21005000:21530000
8672	-	chr1:-:21132785-21503381	21503381	-26619	1:21005000:21530000
1889	-	chr1:-:21543740-21671997	21671997	-28003	1:21555000:21700000
1889	-	chr1:-:21543740-21671997	21671997	-131997	1:21540000:21930000
84224	+	chr1:+:21766621-21811498	21766621	-163379	1:21540000:21930000
249	+	chr1:+:21835865-21904905	21835865	-94135	1:21540000:21930000
5909	-	chr1:-:21922708-21995856	21995856	-856	1:21995000:22335000
84196	-	chr1:-:22004791-22110099	22110099	-99	1:22110000:22305000
84196	-	chr1:-:22004791-22110099	22110099	-115099	1:21995000:22335000
401944	+	chr1:+:22138758-22151714	22138758	-28758	1:22110000:22305000
401944	+	chr1:+:22138758-22151714	22138758	-143758	1:21995000:22335000
3339	-	chr1:-:22148738-22263790	22263790	-41210	1:22110000:22305000
3339	-	chr1:-:22148738-22263790	22263790	-71210	1:21995000:22335000
23436	+	chr1:+:22303514-22325135	22303514	-1486	1:22110000:22305000
23436	+	chr1:+:22303514-22325135	22303514	-31486	1:21995000:22335000
10136	+	chr1:+:22328149-22339032	22328149	-6851	1:21995000:22335000
998	+	chr1:+:22379120-22419439	22379120	-34120	1:22345000:22440000
54361	-	chr1:-:22443798-22470462	22470462	-30462	1:22440000:22735000
54361	-	chr1:-:22443798-22470462	22470462	-40462	1:22430000:22990000
54361	-	chr1:-:22443798-22470462	22470462	-45462	1:22425000:23290000
9923	+	chr1:+:22778344-22857650	22778344	-33344	1:22745000:22980000
9923	+	chr1:+:22778344-22857650	22778344	-211656	1:22430000:22990000
9923	+	chr1:+:22778344-22857650	22778344	-353344	1:22425000:23290000
2046	+	chr1:+:22890057-22930087	22890057	-89943	1:22745000:22980000
2046	+	chr1:+:22890057-22930087	22890057	-99943	1:22430000:22990000
2046	+	chr1:+:22890057-22930087	22890057	-399943	1:22425000:23290000
712	+	chr1:+:22962999-22966101	22962999	-17001	1:22745000:22980000
712	+	chr1:+:22962999-22966101	22962999	-27001	1:22430000:22990000
712	+	chr1:+:22962999-22966101	22962999	-327001	1:22425000:23290000
714	+	chr1:+:22970123-22974603	22970123	-9877	1:22745000:22980000
714	+	chr1:+:22970123-22974603	22970123	-19877	1:22430000:22990000
714	+	chr1:+:22970123-22974603	22970123	-319877	1:22425000:23290000
713	+	chr1:+:22979255-22988031	22979255	-745	1:22745000:22980000
713	+	chr1:+:22979255-22988031	22979255	-10745	1:22430000:22990000
713	+	chr1:+:22979255-22988031	22979255	-310745	1:22425000:23290000
2048	+	chr1:+:23037332-23247993	23037332	-37332	1:23000000:23265000
2048	+	chr1:+:23037332-23247993	23037332	-252668	1:22425000:23290000
729059	-	chr1:-:23337327-23342343	23342343	-47343	1:23295000:23610000
23028	+	chr1:+:23345941-23410182	23345941	-50941	1:23295000:23610000
7798	-	chr1:-:23410516-23504301	23504301	-10699	1:23420000:23515000
7798	-	chr1:-:23410516-23504301	23504301	-105699	1:23295000:23610000
3352	-	chr1:-:23518388-23521222	23521222	-1222	1:23520000:23605000
3352	-	chr1:-:23518388-23521222	23521222	-88778	1:23295000:23610000
10236	-	chr1:-:23630264-23670829	23670829	-45829	1:23625000:23735000
80818	-	chr1:-:23685941-23695935	23695935	-39065	1:23625000:23735000
6920	-	chr1:-:23707554-23751233	23751233	16233	1:23625000:23735000
55616	-	chr1:-:23755056-23811061	23811061	-1061	1:23810000:23995000
1870	-	chr1:-:23832922-23857712	23857712	-47712	1:23810000:23995000
3399	-	chr1:-:23884409-23886285	23886285	-16285	1:23870000:23965000
3399	-	chr1:-:23884409-23886285	23886285	-76285	1:23810000:23995000
6135	+	chr1:+:24018269-24022915	24018269	-8269	1:24010000:24090000
6924	+	chr1:+:24069645-24088549	24069645	-20355	1:24010000:24090000
57095	+	chr1:+:24104895-24114722	24104895	14895	1:24010000:24090000
11313	+	chr1:+:24117460-24122029	24117460	2540	1:24120000:24210000
2582	-	chr1:-:24122089-24127294	24127294	-7294	1:24120000:24210000
3155	-	chr1:-:24128375-24165110	24165110	-44890	1:24120000:24210000
2517	-	chr1:-:24171567-24194784	24194784	-15216	1:24120000:24210000
1269	-	chr1:-:24197016-24239852	24239852	29852	1:24120000:24210000
55629	+	chr1:+:24285599-24289952	24285599	75599	1:24120000:24210000
10772	-	chr1:-:24291294-24307417	24307417	72583	1:24380000:24965000
127294	-	chr1:-:24382525-24438665	24438665	-58665	1:24380000:24965000
58985	-	chr1:-:24446261-24469611	24469611	-89611	1:24380000:24965000
163702	-	chr1:-:24480647-24514449	24514449	-134449	1:24380000:24965000
57822	+	chr1:+:24645812-24690972	24645812	-74188	1:24525000:24720000
57822	+	chr1:+:24645812-24690972	24645812	-265812	1:24380000:24965000
57185	+	chr1:+:24742284-24799466	24742284	-2284	1:24740000:24965000
57185	+	chr1:+:24742284-24799466	24742284	-222716	1:24380000:24965000
90529	-	chr1:-:24683489-24743424	24743424	-3424	1:24740000:24965000
90529	-	chr1:-:24683489-24743424	24743424	-221576	1:24380000:24965000
11123	+	chr1:+:24828841-24867530	24828841	-88841	1:24740000:24965000
11123	+	chr1:+:24828841-24867530	24828841	-136159	1:24380000:24965000
10250	+	chr1:+:24958207-24999758	24958207	-6793	1:24380000:24965000
10250	+	chr1:+:24958207-24999758	24958207	-6793	1:24740000:24965000
25932	+	chr1:+:25071848-25170815	25071848	-96848	1:24975000:25560000
25932	+	chr1:+:25071848-25170815	25071848	-98152	1:24970000:25170000
864	-	chr1:-:25226002-25291612	25291612	-26612	1:25265000:25365000
864	-	chr1:-:25226002-25291612	25291612	-61612	1:25230000:25545000
864	-	chr1:-:25226002-25291612	25291612	-116612	1:25175000:25550000
864	-	chr1:-:25226002-25291612	25291612	-268388	1:24975000:25560000
25949	-	chr1:-:25549170-25558993	25558993	-1007	1:24975000:25560000
6007	+	chr1:+:25598884-25656936	25598884	38884	1:24975000:25560000
23585	+	chr1:+:25664408-25688852	25664408	60592	1:25725000:25870000
57035	-	chr1:-:25568728-25664704	25664704	60296	1:25725000:25870000
6006	-	chr1:-:25688740-25756683	25756683	-31683	1:25725000:25870000
55219	+	chr1:+:25757349-25826700	25757349	-32349	1:25725000:25870000
26119	+	chr1:+:25870071-25895377	25870071	-71	1:25870000:26140000
57134	+	chr1:+:25943959-26112698	25943959	-73959	1:25870000:26140000
57190	+	chr1:+:26126667-26144715	26126667	-13333	1:25870000:26140000
56181	+	chr1:+:26145131-26159433	26145131	4869	1:26150000:26350000
79000	-	chr1:-:26158404-26185949	26185949	-35949	1:26150000:26350000
164091	-	chr1:-:26187701-26197744	26197744	-47744	1:26150000:26350000
3925	-	chr1:-:26210672-26233482	26233482	-83482	1:26150000:26350000
5051	-	chr1:-:26286258-26324648	26324648	-25352	1:26150000:26350000
2134	+	chr1:+:26346375-26362955	26346375	-3625	1:26150000:26350000
7780	-	chr1:-:26363743-26372624	26372624	-7624	1:26365000:26500000
7780	-	chr1:-:26363743-26372624	26372624	-7624	1:26365000:26775000
84676	-	chr1:-:26377795-26394927	26394927	-29927	1:26365000:26500000
84676	-	chr1:-:26377795-26394927	26394927	-29927	1:26365000:26775000
149420	+	chr1:+:26437656-26452034	26437656	-22656	1:26415000:26495000
149420	+	chr1:+:26437656-26452034	26437656	-62344	1:26365000:26500000
149420	+	chr1:+:26437656-26452034	26437656	-72656	1:26365000:26775000
79927	+	chr1:+:26485511-26490453	26485511	-9489	1:26415000:26495000
79927	+	chr1:+:26485511-26490453	26485511	-14489	1:26365000:26500000
79927	+	chr1:+:26485511-26490453	26485511	-120511	1:26365000:26775000
51042	+	chr1:+:26496362-26497364	26496362	-3638	1:26365000:26500000
51042	+	chr1:+:26496362-26497364	26496362	-131362	1:26365000:26775000
10256	+	chr1:+:26503894-26516377	26503894	-138894	1:26365000:26775000
378807	+	chr1:+:26517052-26529459	26517052	-152052	1:26365000:26775000
64793	+	chr1:+:26560644-26605529	26560644	-195644	1:26365000:26775000
83442	+	chr1:+:26605667-26608013	26605667	-15667	1:26590000:26665000
83442	+	chr1:+:26605667-26608013	26605667	-30667	1:26575000:26755000
83442	+	chr1:+:26605667-26608013	26605667	-169333	1:26365000:26775000
1043	+	chr1:+:26644448-26647014	26644448	-20552	1:26590000:26665000
1043	+	chr1:+:26644448-26647014	26644448	-69448	1:26575000:26755000
1043	+	chr1:+:26644448-26647014	26644448	-130552	1:26365000:26775000
91544	-	chr1:-:26607819-26644854	26644854	-20146	1:26590000:26665000
91544	-	chr1:-:26607819-26644854	26644854	-69854	1:26575000:26755000
91544	-	chr1:-:26607819-26644854	26644854	-130146	1:26365000:26775000
55057	-	chr1:-:26648350-26680621	26680621	-74379	1:26575000:26755000
55057	-	chr1:-:26648350-26680621	26680621	-94379	1:26365000:26775000
257101	-	chr1:-:26688125-26701013	26701013	-53987	1:26575000:26755000
257101	-	chr1:-:26688125-26701013	26701013	-73987	1:26365000:26775000
79727	+	chr1:+:26737269-26756213	26737269	-17731	1:26575000:26755000
79727	+	chr1:+:26737269-26756213	26737269	-37731	1:26365000:26775000
79947	+	chr1:+:26758773-26797785	26758773	-16227	1:26365000:26775000
3151	+	chr1:+:26798941-26802463	26798941	6059	1:26805000:27230000
6195	+	chr1:+:26856252-26901521	26856252	-46252	1:26810000:26910000
6195	+	chr1:+:26856252-26901521	26856252	-51252	1:26805000:27230000
8289	+	chr1:+:27019727-27108595	27019727	-273	1:26930000:27020000
8289	+	chr1:+:27019727-27108595	27019727	-210273	1:26805000:27230000
55650	+	chr1:+:27113963-27124889	27113963	-1037	1:27025000:27115000
55650	+	chr1:+:27113963-27124889	27113963	-116037	1:26805000:27230000
84243	+	chr1:+:27153201-27184093	27153201	-33201	1:27120000:27225000
84243	+	chr1:+:27153201-27184093	27153201	-76799	1:26805000:27230000
2810	+	chr1:+:27189629-27190948	27189629	-35371	1:27120000:27225000
2810	+	chr1:+:27189629-27190948	27189629	-40371	1:26805000:27230000
54707	-	chr1:-:27202624-27216788	27216788	-8212	1:27120000:27225000
54707	-	chr1:-:27202624-27216788	27216788	-13212	1:26805000:27230000
10726	+	chr1:+:27226729-27273353	27226729	-3271	1:26805000:27230000
63906	-	chr1:-:27216979-27226957	27226957	-3043	1:26805000:27230000
8431	-	chr1:-:27237980-27240457	27240457	10457	1:26805000:27230000
126695	-	chr1:-:27276053-27286897	27286897	28103	1:27315000:28055000
388610	+	chr1:+:27320198-27327389	27320198	-5198	1:27315000:28055000
115572	-	chr1:-:27331511-27339327	27339327	-24327	1:27315000:28055000
6548	-	chr1:-:27425306-27493472	27493472	-63472	1:27430000:27620000
6548	-	chr1:-:27425306-27493472	27493472	-178472	1:27315000:28055000
23038	+	chr1:+:27561007-27635124	27561007	-58993	1:27430000:27620000
23038	+	chr1:+:27561007-27635124	27561007	-246007	1:27315000:28055000
84065	+	chr1:+:27648636-27662891	27648636	-28636	1:27620000:27725000
84065	+	chr1:+:27648636-27662891	27648636	-333636	1:27315000:28055000
84958	+	chr1:+:27668511-27680428	27668511	-48511	1:27620000:27725000
84958	+	chr1:+:27668511-27680428	27668511	-353511	1:27315000:28055000
9064	-	chr1:-:27681675-27693383	27693383	-31617	1:27620000:27725000
9064	-	chr1:-:27681675-27693383	27693383	-361617	1:27315000:28055000
8547	-	chr1:-:27695603-27701315	27701315	-23685	1:27620000:27725000
8547	-	chr1:-:27695603-27701315	27701315	-353685	1:27315000:28055000
388611	-	chr1:-:27705666-27709870	27709870	-15130	1:27620000:27725000
388611	-	chr1:-:27705666-27709870	27709870	-345130	1:27315000:28055000
2827	+	chr1:+:27719148-27722318	27719148	-5852	1:27620000:27725000
2827	+	chr1:+:27719148-27722318	27719148	-335852	1:27315000:28055000
10163	-	chr1:-:27730730-27816669	27816669	-68331	1:27735000:27885000
10163	-	chr1:-:27730730-27816669	27816669	-91669	1:27725000:27995000
10163	-	chr1:-:27730730-27816669	27816669	-238331	1:27315000:28055000
27245	-	chr1:-:27860546-27930942	27930942	-942	1:27930000:27995000
27245	-	chr1:-:27860546-27930942	27930942	-64058	1:27725000:27995000
27245	-	chr1:-:27860546-27930942	27930942	-124058	1:27315000:28055000
2268	-	chr1:-:27938575-27961788	27961788	-31788	1:27930000:27995000
2268	-	chr1:-:27938575-27961788	27961788	-33212	1:27725000:27995000
2268	-	chr1:-:27938575-27961788	27961788	-93212	1:27315000:28055000
2537	-	chr1:-:27992572-27998729	27998729	-56271	1:27315000:28055000
199870	+	chr1:+:28052490-28089633	28052490	-2510	1:27315000:28055000
23673	+	chr1:+:28099694-28150963	28099694	44694	1:27315000:28055000
5511	+	chr1:+:28157289-28178187	28157289	-7289	1:28150000:28570000
9473	+	chr1:+:28199054-28213196	28199054	-29054	1:28170000:28315000
9473	+	chr1:+:28199054-28213196	28199054	-49054	1:28150000:28570000
6118	-	chr1:-:28218035-28241257	28241257	-71257	1:28170000:28315000
6118	-	chr1:-:28218035-28241257	28241257	-91257	1:28150000:28570000
27293	+	chr1:+:28261504-28285668	28261504	-53496	1:28170000:28315000
27293	+	chr1:+:28261504-28285668	28261504	-111504	1:28150000:28570000
55113	+	chr1:+:28285973-28294607	28285973	-29027	1:28170000:28315000
55113	+	chr1:+:28285973-28294607	28285973	-135973	1:28150000:28570000
2140	-	chr1:-:28296855-28415207	28415207	-5207	1:28410000:28545000
2140	-	chr1:-:28296855-28415207	28415207	-154793	1:28150000:28570000
5724	-	chr1:-:28473677-28520447	28520447	-24553	1:28410000:28545000
5724	-	chr1:-:28473677-28520447	28520447	-49553	1:28150000:28570000
22826	-	chr1:-:28525967-28559536	28559536	-10464	1:28150000:28570000
93974	+	chr1:+:28562620-28573417	28562620	-7380	1:28150000:28570000
83667	+	chr1:+:28586038-28609002	28586038	-11038	1:28575000:28685000
83667	+	chr1:+:28586038-28609002	28586038	-11038	1:28575000:28975000
54797	+	chr1:+:28655513-28662478	28655513	-29487	1:28575000:28685000
54797	+	chr1:+:28655513-28662478	28655513	-80513	1:28575000:28975000
65979	+	chr1:+:28696093-28826881	28696093	-121093	1:28575000:28975000
1104	+	chr1:+:28832455-28865812	28832455	-142545	1:28575000:28975000
54952	+	chr1:+:28879597-28905057	28879597	-44597	1:28835000:28970000
54952	+	chr1:+:28879597-28905057	28879597	-95403	1:28575000:28975000
6883	-	chr1:-:28915835-28969597	28969597	-403	1:28835000:28970000
6883	-	chr1:-:28915835-28969597	28969597	-5403	1:28575000:28975000
10691	+	chr1:+:28995244-29045865	28995244	-20244	1:28975000:29080000
51441	+	chr1:+:29063133-29096287	29063133	-16867	1:28975000:29080000
4985	+	chr1:+:29138654-29197779	29138654	-43654	1:29095000:29205000
4985	+	chr1:+:29138654-29197779	29138654	-43654	1:29095000:29550000
2035	+	chr1:+:29213603-29446558	29213603	-3603	1:29210000:29365000
2035	+	chr1:+:29213603-29446558	29213603	-118603	1:29095000:29550000
399474	-	chr1:-:29445940-29450447	29450447	-99553	1:29095000:29550000
6429	-	chr1:-:29474255-29508499	29508499	-41501	1:29095000:29550000
51102	-	chr1:-:29519385-29557454	29557454	7454	1:29095000:29550000
10076	+	chr1:+:29563028-29653325	29563028	1972	1:29565000:29880000
4146	-	chr1:-:31184124-31196434	31196434	-11434	1:31185000:31265000
4146	-	chr1:-:31184124-31196434	31196434	-11434	1:31185000:31410000
7805	-	chr1:-:31205316-31230667	31230667	-34333	1:31185000:31265000
7805	-	chr1:-:31205316-31230667	31230667	-45667	1:31185000:31410000
9672	-	chr1:-:31342314-31381608	31381608	-18392	1:31265000:31400000
9672	-	chr1:-:31342314-31381608	31381608	-28392	1:31185000:31410000
9698	-	chr1:-:31404353-31538838	31538838	3838	1:31415000:31535000
79570	-	chr1:-:31652592-31712401	31712401	-77401	1:31635000:31850000
9410	-	chr1:-:31732415-31769629	31769629	-80371	1:31635000:31850000
51538	+	chr1:+:31769829-31837800	31769829	-80171	1:31635000:31850000
2170	-	chr1:-:31838472-31849697	31849697	-303	1:31635000:31850000
347735	+	chr1:+:31882412-31907527	31882412	12588	1:31895000:32015000
64129	+	chr1:+:32042086-32053287	32042086	-22086	1:32020000:32110000
3061	+	chr1:+:32083287-32098119	32083287	-26713	1:32020000:32110000
553115	-	chr1:-:32095463-32110497	32110497	-497	1:32110000:32260000
1307	-	chr1:-:32117848-32169920	32169920	-59920	1:32110000:32260000
576	-	chr1:-:32192718-32230494	32230494	-29506	1:32110000:32260000
90853	-	chr1:-:32256023-32281652	32281652	-6652	1:32275000:32480000
8073	-	chr1:-:32372022-32410457	32410457	-69543	1:32275000:32480000
10657	+	chr1:+:32479430-32526451	32479430	-570	1:32275000:32480000
55116	+	chr1:+:32537632-32568467	32537632	32368	1:32570000:32650000
23633	+	chr1:+:32573639-32642169	32573639	-3639	1:32570000:32650000
200081	+	chr1:+:32645287-32663886	32645287	-4713	1:32570000:32650000
79140	+	chr1:+:32665987-32670988	32665987	-987	1:32665000:32800000
79140	+	chr1:+:32665987-32670988	32665987	-15987	1:32650000:32865000
55721	+	chr1:+:32671262-32674288	32671262	-6262	1:32665000:32800000
55721	+	chr1:+:32671262-32674288	32671262	-21262	1:32650000:32865000
149069	+	chr1:+:32674695-32681797	32674695	-9695	1:32665000:32800000
149069	+	chr1:+:32674695-32681797	32674695	-24695	1:32650000:32865000
8668	+	chr1:+:32687529-32697205	32687529	-22529	1:32665000:32800000
8668	+	chr1:+:32687529-32697205	32687529	-37529	1:32650000:32865000
56063	-	chr1:-:32680073-32687960	32687960	-22960	1:32665000:32800000
56063	-	chr1:-:32680073-32687960	32687960	-37960	1:32650000:32865000
84734	+	chr1:+:32712834-32714457	32712834	-47834	1:32665000:32800000
84734	+	chr1:+:32712834-32714457	32712834	-62834	1:32650000:32865000
3932	+	chr1:+:32716840-32751766	32716840	-51840	1:32665000:32800000
3932	+	chr1:+:32716840-32751766	32716840	-66840	1:32650000:32865000
3065	+	chr1:+:32757687-32799236	32757687	-42313	1:32665000:32800000
3065	+	chr1:+:32757687-32799236	32757687	-107313	1:32650000:32865000
65108	-	chr1:-:32799433-32801980	32801980	-63020	1:32650000:32865000
81629	+	chr1:+:32817122-32829913	32817122	-47878	1:32650000:32865000
55108	-	chr1:-:32830704-32860332	32860332	-4668	1:32650000:32865000
728116	+	chr1:+:32930670-32962287	32930670	-25670	1:32905000:33275000
653121	+	chr1:+:33005028-33071540	33005028	-25028	1:32980000:33120000
653121	+	chr1:+:33005028-33071540	33005028	-100028	1:32905000:33275000
339487	-	chr1:-:33065773-33116504	33116504	-3496	1:32980000:33120000
339487	-	chr1:-:33065773-33116504	33116504	-158496	1:32905000:33275000
5928	+	chr1:+:33116743-33151812	33116743	-3257	1:32980000:33120000
5928	+	chr1:+:33116743-33151812	33116743	-158257	1:32905000:33275000
81493	-	chr1:-:33145961-33169197	33169197	-14197	1:33155000:33250000
81493	-	chr1:-:33145961-33169197	33169197	-105803	1:32905000:33275000
57648	+	chr1:+:33207486-33240571	33207486	-42514	1:33155000:33250000
57648	+	chr1:+:33207486-33240571	33207486	-67514	1:32905000:33275000
64766	+	chr1:+:33282368-33324480	33282368	7368	1:32905000:33275000
8565	-	chr1:-:33240838-33283754	33283754	8754	1:32905000:33275000
252995	-	chr1:-:33327869-33338083	33338083	31917	1:33370000:33555000
3208	+	chr1:+:33351595-33364042	33351595	18405	1:33370000:33555000
113452	-	chr1:-:33360195-33367039	33367039	2961	1:33370000:33555000
127544	-	chr1:-:33402046-33430286	33430286	-60286	1:33370000:33555000
204	-	chr1:-:33473541-33546597	33546597	-8403	1:33370000:33555000
113451	+	chr1:+:33546705-33586131	33546705	-8295	1:33370000:33555000
55223	-	chr1:-:33611003-33647660	33647660	-57660	1:33590000:33960000
149076	+	chr1:+:33722146-33766320	33722146	-132146	1:33590000:33960000
127550	-	chr1:-:33772367-33786699	33786699	-26699	1:33760000:33840000
127550	-	chr1:-:33772367-33786699	33786699	-41699	1:33745000:33950000
127550	-	chr1:-:33772367-33786699	33786699	-173301	1:33590000:33960000
1912	-	chr1:-:33789224-33896653	33896653	-43347	1:33840000:33940000
1912	-	chr1:-:33789224-33896653	33896653	-53347	1:33745000:33950000
1912	-	chr1:-:33789224-33896653	33896653	-63347	1:33590000:33960000
7579	+	chr1:+:33938246-33962107	33938246	-1754	1:33840000:33940000
7579	+	chr1:+:33938246-33962107	33938246	-11754	1:33745000:33950000
7579	+	chr1:+:33938246-33962107	33938246	-21754	1:33590000:33960000
127540	+	chr1:+:34326076-34330392	34326076	-203924	1:34105000:34530000
114784	-	chr1:-:33979599-34631443	34631443	101443	1:34105000:34530000
84970	+	chr1:+:34632484-34684732	34632484	102484	1:34105000:34530000
2709	+	chr1:+:35220648-35224113	35220648	19352	1:35240000:35330000
127534	+	chr1:+:35225342-35229325	35225342	14658	1:35240000:35330000
2707	+	chr1:+:35246790-35251970	35246790	-6790	1:35240000:35330000
2701	+	chr1:+:35258599-35261348	35258599	-18599	1:35240000:35330000
113444	-	chr1:-:35178338-35325417	35325417	-4583	1:35240000:35330000
58512	-	chr1:-:35331037-35395186	35395186	65186	1:35240000:35330000
100506144	-	chr1:-:35447136-35450954	35450954	24046	1:35475000:35640000
9204	-	chr1:-:35451766-35497569	35497569	-22569	1:35475000:35640000
79830	+	chr1:+:35525387-35581460	35525387	-50387	1:35475000:35640000
6421	-	chr1:-:35641979-35658749	35658749	-3749	1:35655000:35770000
6421	-	chr1:-:35641979-35658749	35658749	-13749	1:35645000:35830000
9202	+	chr1:+:35734568-35887659	35734568	-35432	1:35655000:35770000
9202	+	chr1:+:35734568-35887659	35734568	-89568	1:35645000:35830000
23154	+	chr1:+:36023074-36032875	36023074	-1926	1:35910000:36025000
79932	-	chr1:-:35899091-36023551	36023551	-1449	1:35910000:36025000
339488	+	chr1:+:36038971-36060929	36038971	-3971	1:36035000:36245000
5690	-	chr1:-:36065145-36107445	36107445	-72445	1:36035000:36245000
127703	-	chr1:-:36179476-36185073	36185073	-59927	1:36035000:36245000
63967	-	chr1:-:36185819-36235568	36235568	-9432	1:36035000:36245000
192670	+	chr1:+:36273773-36323491	36273773	28773	1:36035000:36245000
26523	+	chr1:+:36335409-36396129	36335409	-409	1:36335000:36550000
192669	+	chr1:+:36396319-36538101	36396319	-61319	1:36335000:36550000
27285	+	chr1:+:36549676-36553876	36549676	-324	1:36335000:36550000
54936	+	chr1:+:36554476-36559533	36554476	524	1:36555000:36770000
54936	+	chr1:+:36554476-36559533	36554476	524	1:36555000:36930000
1296	-	chr1:-:36560837-36590821	36590821	-35821	1:36555000:36770000
1296	-	chr1:-:36560837-36590821	36590821	-35821	1:36555000:36930000
55700	+	chr1:+:36621180-36646450	36621180	-66180	1:36555000:36770000
55700	+	chr1:+:36621180-36646450	36621180	-66180	1:36555000:36930000
27095	-	chr1:-:36602171-36621654	36621654	-66654	1:36555000:36770000
27095	-	chr1:-:36602171-36621654	36621654	-66654	1:36555000:36930000
9967	+	chr1:+:36690017-36770958	36690017	-79983	1:36555000:36770000
9967	+	chr1:+:36690017-36770958	36690017	-135017	1:36555000:36930000
79729	+	chr1:+:36771988-36790487	36771988	-158012	1:36555000:36930000
55194	-	chr1:-:36787632-36789755	36789755	-14755	1:36775000:36915000
55194	-	chr1:-:36787632-36789755	36789755	-140245	1:36555000:36930000
83931	-	chr1:-:36805225-36851497	36851497	-63503	1:36775000:36915000
83931	-	chr1:-:36805225-36851497	36851497	-78503	1:36555000:36930000
84967	-	chr1:-:36856839-36863493	36863493	-51507	1:36775000:36915000
84967	-	chr1:-:36856839-36863493	36863493	-66507	1:36555000:36930000
127700	-	chr1:-:36881428-36916052	36916052	-13948	1:36555000:36930000
64960	-	chr1:-:36921319-36930038	36930038	38	1:36555000:36930000
1441	-	chr1:-:36931644-36948879	36948879	11121	1:36960000:37910000
2899	-	chr1:-:37261128-37499730	37499730	-410270	1:36960000:37910000
80149	+	chr1:+:37940153-37949980	37940153	-20153	1:37920000:38475000
80149	+	chr1:+:37940153-37949980	37940153	-30153	1:37910000:38165000
64769	-	chr1:-:37958176-37980375	37980375	-60375	1:37920000:38475000
64769	-	chr1:-:37958176-37980375	37980375	-70375	1:37910000:38165000
79753	-	chr1:-:38000050-38019903	38019903	-99903	1:37920000:38475000
79753	-	chr1:-:38000050-38019903	38019903	-109903	1:37910000:38165000
7802	+	chr1:+:38022520-38032458	38022520	-102520	1:37920000:38475000
7802	+	chr1:+:38022520-38032458	38022520	-112520	1:37910000:38165000
29889	-	chr1:-:38032417-38061536	38061536	-1536	1:38060000:38170000
29889	-	chr1:-:38032417-38061536	38061536	-103464	1:37910000:38165000
29889	-	chr1:-:38032417-38061536	38061536	-141536	1:37920000:38475000
284654	-	chr1:-:38076951-38100595	38100595	-40595	1:38060000:38170000
284654	-	chr1:-:38076951-38100595	38100595	-64405	1:37910000:38165000
284654	-	chr1:-:38076951-38100595	38100595	-180595	1:37920000:38475000
54955	-	chr1:-:38147242-38157921	38157921	-7079	1:37910000:38165000
54955	-	chr1:-:38147242-38157921	38157921	-12079	1:38060000:38170000
54955	-	chr1:-:38147242-38157921	38157921	-237921	1:37920000:38475000
55143	+	chr1:+:38158090-38175391	38158090	-6910	1:37910000:38165000
55143	+	chr1:+:38158090-38175391	38158090	-11910	1:38060000:38170000
55143	+	chr1:+:38158090-38175391	38158090	-238090	1:37920000:38475000
284656	-	chr1:-:38179552-38230805	38230805	-29195	1:38165000:38260000
284656	-	chr1:-:38179552-38230805	38230805	-244195	1:37920000:38475000
149175	+	chr1:+:38259474-38266809	38259474	-526	1:38165000:38260000
149175	+	chr1:+:38259474-38266809	38259474	-215526	1:37920000:38475000
79693	-	chr1:-:38268616-38273857	38273857	-201143	1:37920000:38475000
4520	-	chr1:-:38275239-38325292	38325292	-149708	1:37920000:38475000
3633	-	chr1:-:38326369-38412729	38412729	-57271	1:38340000:38470000
3633	-	chr1:-:38326369-38412729	38412729	-62271	1:37920000:38475000
10946	-	chr1:-:38422647-38456593	38456593	-13407	1:38340000:38470000
10946	-	chr1:-:38422647-38456593	38456593	-18407	1:37920000:38475000
2275	-	chr1:-:38462442-38471278	38471278	-3722	1:37920000:38475000
51118	+	chr1:+:38474930-38490496	38474930	-70	1:37920000:38475000
5453	-	chr1:-:38510283-38512466	38512466	-27466	1:38485000:39310000
64121	-	chr1:-:39303870-39325495	39325495	-5495	1:39320000:39545000
26292	-	chr1:-:39328636-39339777	39339777	-4777	1:39335000:39450000
26292	-	chr1:-:39328636-39339777	39339777	-19777	1:39320000:39545000
81025	-	chr1:-:39340123-39347259	39347259	-12259	1:39335000:39450000
81025	-	chr1:-:39340123-39347259	39347259	-27259	1:39320000:39545000
54933	-	chr1:-:39351479-39407471	39407471	-42529	1:39335000:39450000
54933	-	chr1:-:39351479-39407471	39407471	-87471	1:39320000:39545000
79647	+	chr1:+:39456895-39471731	39456895	-88105	1:39320000:39545000
4725	+	chr1:+:39491990-39500308	39491990	-53010	1:39320000:39545000
23499	+	chr1:+:39546988-39952849	39546988	1988	1:39320000:39545000
643314	+	chr1:+:39546988-39952849	39546988	1988	1:39320000:39545000
353500	+	chr1:+:39957318-39991607	39957318	-67682	1:39740000:40025000
353500	+	chr1:+:39957318-39991607	39957318	-82682	1:39550000:40040000
8761	-	chr1:-:40026488-40042462	40042462	-2462	1:40040000:40200000
26508	-	chr1:-:40089825-40105617	40105617	-24383	1:40055000:40130000
26508	-	chr1:-:40089825-40105617	40105617	-65617	1:40040000:40200000
84618	-	chr1:-:40124793-40137710	40137710	-62290	1:40040000:40200000
51440	-	chr1:-:40144320-40157361	40157361	-42639	1:40040000:40200000
10450	+	chr1:+:40157854-40229586	40157854	-42146	1:40040000:40200000
64064	-	chr1:-:40235195-40237020	40237020	27980	1:40265000:40510000
656	-	chr1:-:40222854-40254533	40254533	10467	1:40265000:40510000
54802	-	chr1:-:40306694-40349183	40349183	-20817	1:40280000:40370000
54802	-	chr1:-:40306694-40349183	40349183	-84183	1:40265000:40510000
4610	-	chr1:-:40361098-40367928	40367928	-2072	1:40280000:40370000
4610	-	chr1:-:40361098-40367928	40367928	-102928	1:40265000:40510000
84879	+	chr1:+:40420784-40435640	40420784	-50784	1:40370000:40510000
84879	+	chr1:+:40420784-40435640	40420784	-89216	1:40265000:40510000
10487	+	chr1:+:40505905-40538321	40505905	-4095	1:40265000:40510000
10487	+	chr1:+:40505905-40538321	40505905	-4095	1:40370000:40510000
5538	-	chr1:-:40538377-40563375	40563375	-18375	1:40545000:40610000
5538	-	chr1:-:40538377-40563375	40563375	-28375	1:40535000:40900000
6018	+	chr1:+:40627045-40706593	40627045	-92045	1:40535000:40900000
127391	+	chr1:+:40711619-40717363	40711619	-176619	1:40535000:40900000
10269	+	chr1:+:40723779-40759856	40723779	-176221	1:40535000:40900000
1298	-	chr1:-:40766159-40783488	40783488	-116512	1:40535000:40900000
64744	+	chr1:+:40810522-40888998	40810522	-5522	1:40805000:40880000
64744	+	chr1:+:40810522-40888998	40810522	-89478	1:40535000:40900000
65243	+	chr1:+:40915774-40929390	40915774	-15774	1:40900000:41000000
339559	+	chr1:+:40942887-40962015	40942887	-42887	1:40900000:41000000
64789	+	chr1:+:40974413-40982228	40974413	-25587	1:40900000:41000000
127396	+	chr1:+:40997233-41013841	40997233	-2767	1:40900000:41000000
9783	-	chr1:-:41086351-41131329	41131329	-126329	1:41005000:41445000
4802	+	chr1:+:41157320-41237275	41157320	-2320	1:41155000:41230000
4802	+	chr1:+:41157320-41237275	41157320	-7320	1:41150000:41320000
4802	+	chr1:+:41157320-41237275	41157320	-152320	1:41005000:41445000
9132	+	chr1:+:41249684-41306124	41249684	-14684	1:41235000:41320000
9132	+	chr1:+:41249684-41306124	41249684	-70316	1:41150000:41320000
9132	+	chr1:+:41249684-41306124	41249684	-195316	1:41005000:41445000
163732	-	chr1:-:41326723-41328038	41328038	-116962	1:41005000:41445000
1503	+	chr1:+:41445007-41478237	41445007	7	1:41005000:41445000
1503	+	chr1:+:41445007-41478237	41445007	7	1:41330000:41445000
200172	-	chr1:-:41481269-41488909	41488909	21091	1:41510000:41710000
22955	-	chr1:-:41492872-41707826	41707826	-2174	1:41510000:41710000
22955	-	chr1:-:41492872-41707826	41707826	-2174	1:41590000:41710000
1907	-	chr1:-:41944446-41950344	41950344	25344	1:41725000:41925000
59269	-	chr1:-:41972036-42501596	42501596	-3404	1:42370000:42505000
59269	-	chr1:-:41972036-42501596	42501596	-23404	1:41985000:42525000
2981	+	chr1:+:42619092-42621495	42619092	25908	1:42645000:42800000
2980	-	chr1:-:42628362-42630389	42630389	14611	1:42645000:42800000
22887	-	chr1:-:42642210-42801548	42801548	-1548	1:42800000:43230000
284716	+	chr1:+:42846466-42888249	42846466	-41466	1:42805000:42925000
284716	+	chr1:+:42846466-42888249	42846466	-46466	1:42800000:43230000
79717	+	chr1:+:42921788-42939056	42921788	-3212	1:42805000:42925000
79717	+	chr1:+:42921788-42939056	42921788	-121788	1:42800000:43230000
84217	-	chr1:-:42896000-42921938	42921938	-3062	1:42805000:42925000
84217	-	chr1:-:42896000-42921938	42921938	-121938	1:42800000:43230000
728621	+	chr1:+:42929001-43120335	42929001	-129001	1:42800000:43230000
10465	+	chr1:+:43124096-43142429	43124096	-105904	1:42800000:43230000
4904	+	chr1:+:43148098-43168020	43148098	-81902	1:42800000:43230000
149461	-	chr1:-:43198764-43205925	43205925	-24075	1:42800000:43230000
64175	-	chr1:-:43212006-43232755	43232755	2245	1:43235000:43570000
79078	+	chr1:+:43232940-43241418	43232940	2060	1:43235000:43570000
114625	+	chr1:+:43282795-43310660	43282795	-42795	1:43240000:43375000
114625	+	chr1:+:43282795-43310660	43282795	-47795	1:43235000:43570000
374969	-	chr1:-:43272723-43282923	43282923	-42923	1:43240000:43375000
374969	-	chr1:-:43272723-43282923	43282923	-47923	1:43235000:43570000
51058	+	chr1:+:43312244-43318148	43312244	-62756	1:43240000:43375000
51058	+	chr1:+:43312244-43318148	43312244	-77244	1:43235000:43570000
6513	-	chr1:-:43391046-43424844	43424844	-44844	1:43380000:43545000
6513	-	chr1:-:43391046-43424844	43424844	-145156	1:43235000:43570000
149465	+	chr1:+:43637820-43720029	43637820	22180	1:43660000:44535000
128218	+	chr1:+:43735665-43739673	43735665	-60665	1:43675000:43920000
128218	+	chr1:+:43735665-43739673	43735665	-75665	1:43660000:44535000
10969	-	chr1:-:43629846-43736607	43736607	-61607	1:43675000:43920000
10969	-	chr1:-:43629846-43736607	43736607	-76607	1:43660000:44535000
7075	+	chr1:+:43766664-43788779	43766664	-91664	1:43675000:43920000
7075	+	chr1:+:43766664-43788779	43766664	-106664	1:43660000:44535000
4352	+	chr1:+:43803478-43818443	43803478	-116522	1:43675000:43920000
4352	+	chr1:+:43803478-43818443	43803478	-143478	1:43660000:44535000
991	+	chr1:+:43824626-43828874	43824626	-95374	1:43675000:43920000
991	+	chr1:+:43824626-43828874	43824626	-164626	1:43660000:44535000
64834	-	chr1:-:43829068-43833745	43833745	-86255	1:43675000:43920000
64834	-	chr1:-:43829068-43833745	43833745	-173745	1:43660000:44535000
112950	-	chr1:-:43849588-43855479	43855479	-64521	1:43675000:43920000
112950	-	chr1:-:43849588-43855479	43855479	-195479	1:43660000:44535000
23334	+	chr1:+:43855553-43918321	43855553	-64447	1:43675000:43920000
23334	+	chr1:+:43855553-43918321	43855553	-195553	1:43660000:44535000
81888	-	chr1:-:43916674-43919660	43919660	-340	1:43675000:43920000
81888	-	chr1:-:43916674-43919660	43919660	-259660	1:43660000:44535000
5792	+	chr1:+:43990858-44089337	43990858	-330858	1:43660000:44535000
9682	+	chr1:+:44115829-44171186	44115829	-829	1:44115000:44210000
9682	+	chr1:+:44115829-44171186	44115829	-419171	1:43660000:44535000
6487	+	chr1:+:44171495-44396837	44171495	-38505	1:44115000:44210000
6487	+	chr1:+:44171495-44396837	44171495	-363505	1:43660000:44535000
9048	+	chr1:+:44398992-44402913	44398992	-11008	1:44225000:44410000
9048	+	chr1:+:44398992-44402913	44398992	-136008	1:43660000:44535000
9670	+	chr1:+:44412611-44433694	44412611	-122389	1:43660000:44535000
1802	+	chr1:+:44435672-44439041	44435672	-99328	1:43660000:44535000
533	+	chr1:+:44440159-44443967	44440159	-159	1:44440000:44525000
533	+	chr1:+:44440159-44443967	44440159	-94841	1:43660000:44535000
8704	+	chr1:+:44444615-44456842	44444615	-4615	1:44440000:44525000
8704	+	chr1:+:44444615-44456842	44444615	-90385	1:43660000:44535000
149473	+	chr1:+:44457031-44462200	44457031	-17031	1:44440000:44525000
149473	+	chr1:+:44457031-44462200	44457031	-77969	1:43660000:44535000
6536	-	chr1:-:44457172-44497139	44497139	-27861	1:44440000:44525000
6536	-	chr1:-:44457172-44497139	44497139	-37861	1:43660000:44535000
128209	+	chr1:+:44584522-44600812	44584522	-39522	1:44545000:44675000
128209	+	chr1:+:44584522-44600812	44584522	-39522	1:44545000:45130000
55929	+	chr1:+:44679127-44686353	44679127	-134127	1:44545000:45130000
79033	-	chr1:-:44686742-44820932	44820932	-275932	1:44545000:45130000
55182	+	chr1:+:44870866-45117396	44870866	-45866	1:44825000:45090000
55182	+	chr1:+:44870866-45117396	44870866	-259134	1:44545000:45130000
79639	-	chr1:-:45100910-45140227	45140227	10227	1:44545000:45130000
339541	+	chr1:+:45140364-45191263	45140364	10364	1:44545000:45130000
11004	+	chr1:+:45205490-45233439	45205490	-15490	1:45190000:45480000
11004	+	chr1:+:45205490-45233439	45205490	-20490	1:45185000:45295000
6202	+	chr1:+:45240923-45244451	45240923	-50923	1:45190000:45480000
6202	+	chr1:+:45240923-45244451	45240923	-54077	1:45185000:45295000
266675	-	chr1:-:45249257-45253377	45253377	-41623	1:45185000:45295000
266675	-	chr1:-:45249257-45253377	45253377	-63377	1:45190000:45480000
1263	+	chr1:+:45265897-45271662	45265897	-29103	1:45185000:45295000
1263	+	chr1:+:45265897-45271662	45265897	-75897	1:45190000:45480000
343521	-	chr1:-:45271585-45272347	45272347	-22653	1:45185000:45295000
343521	-	chr1:-:45271585-45272347	45272347	-82347	1:45190000:45480000
149478	+	chr1:+:45274154-45281257	45274154	-20846	1:45185000:45295000
149478	+	chr1:+:45274154-45281257	45274154	-84154	1:45190000:45480000
8643	-	chr1:-:45285516-45308735	45308735	-8735	1:45300000:45475000
8643	-	chr1:-:45285516-45308735	45308735	-23735	1:45285000:45770000
8643	-	chr1:-:45285516-45308735	45308735	-118735	1:45190000:45480000
8891	-	chr1:-:45316194-45452394	45452394	-22606	1:45300000:45475000
8891	-	chr1:-:45316194-45452394	45452394	-27606	1:45190000:45480000
8891	-	chr1:-:45316194-45452394	45452394	-167394	1:45285000:45770000
79654	-	chr1:-:45468212-45477001	45477001	-2999	1:45190000:45480000
79654	-	chr1:-:45468212-45477001	45477001	-192001	1:45285000:45770000
7389	+	chr1:+:45477819-45481247	45477819	-2181	1:45190000:45480000
7389	+	chr1:+:45477819-45481247	45477819	-192819	1:45285000:45770000
57643	-	chr1:-:45482071-45771881	45771881	1881	1:45285000:45770000
84842	+	chr1:+:45792577-45794205	45792577	-17577	1:45775000:46050000
114034	+	chr1:+:45805342-45809647	45805342	-342	1:45805000:45960000
114034	+	chr1:+:45805342-45809647	45805342	-30342	1:45775000:46050000
4595	-	chr1:-:45794835-45806142	45806142	-1142	1:45805000:45960000
4595	-	chr1:-:45794835-45806142	45806142	-31142	1:45775000:46050000
10420	-	chr1:-:45809555-45956838	45956838	-3162	1:45805000:45960000
10420	-	chr1:-:45809555-45956838	45956838	-93162	1:45775000:46050000
25974	+	chr1:+:45965725-45979054	45965725	-725	1:45965000:46050000
25974	+	chr1:+:45965725-45979054	45965725	-84275	1:45775000:46050000
5052	-	chr1:-:45976708-45988719	45988719	-23719	1:45965000:46050000
5052	-	chr1:-:45976708-45988719	45988719	-61281	1:45775000:46050000
10327	+	chr1:+:46016215-46035721	46016215	-33785	1:45775000:46050000
10327	+	chr1:+:46016215-46035721	46016215	-33785	1:45965000:46050000
4678	+	chr1:+:46049518-46084576	46049518	-482	1:45775000:46050000
4678	+	chr1:+:46049518-46084576	46049518	-482	1:45965000:46050000
149483	-	chr1:-:46085716-46089729	46089729	-14729	1:46075000:46370000
149483	-	chr1:-:46085716-46089729	46089729	-29729	1:46060000:46145000
149483	-	chr1:-:46085716-46089729	46089729	-34729	1:46055000:46480000
149483	-	chr1:-:46085716-46089729	46089729	-34729	1:46055000:46710000
51249	+	chr1:+:46152886-46160115	46152886	-77886	1:46075000:46370000
51249	+	chr1:+:46152886-46160115	46152886	-97886	1:46055000:46480000
51249	+	chr1:+:46152886-46160115	46152886	-97886	1:46055000:46710000
60313	-	chr1:-:46092976-46153785	46153785	-78785	1:46075000:46370000
60313	-	chr1:-:46092976-46153785	46153785	-98785	1:46055000:46480000
60313	-	chr1:-:46092976-46153785	46153785	-98785	1:46055000:46710000
3652	-	chr1:-:46159996-46216322	46216322	-141322	1:46075000:46370000
3652	-	chr1:-:46159996-46216322	46216322	-161322	1:46055000:46480000
3652	-	chr1:-:46159996-46216322	46216322	-161322	1:46055000:46710000
23139	+	chr1:+:46252659-46501796	46252659	-117341	1:46075000:46370000
23139	+	chr1:+:46252659-46501796	46252659	-197659	1:46055000:46480000
23139	+	chr1:+:46252659-46501796	46252659	-197659	1:46055000:46710000
10103	+	chr1:+:46640745-46651630	46640745	-19255	1:46495000:46660000
10103	+	chr1:+:46640745-46651630	46640745	-69255	1:46055000:46710000
8503	-	chr1:-:46505812-46642160	46642160	-17840	1:46495000:46660000
8503	-	chr1:-:46505812-46642160	46642160	-67840	1:46055000:46710000
541468	+	chr1:+:46669006-46686933	46669006	-40994	1:46055000:46710000
55624	-	chr1:-:46654354-46685977	46685977	-24023	1:46055000:46710000
8438	+	chr1:+:46713360-46744145	46713360	-3360	1:46710000:46835000
10489	-	chr1:-:46726868-46769280	46769280	-59280	1:46710000:46835000
7388	+	chr1:+:46769303-46782448	46769303	-59303	1:46710000:46835000
387338	+	chr1:+:46805849-46830824	46805849	-29151	1:46710000:46835000
2166	+	chr1:+:46859937-46879520	46859937	-14937	1:46845000:47205000
127343	+	chr1:+:46972668-46979898	46972668	-47332	1:46860000:47020000
127343	+	chr1:+:46972668-46979898	46972668	-127668	1:46845000:47205000
148930	-	chr1:-:47011316-47017199	47017199	-2801	1:46860000:47020000
148930	-	chr1:-:47011316-47017199	47017199	-172199	1:46845000:47205000
8569	-	chr1:-:47023080-47082515	47082515	-17515	1:47065000:47190000
8569	-	chr1:-:47023080-47082515	47082515	-122485	1:46845000:47205000
148932	-	chr1:-:47073387-47082563	47082563	-17563	1:47065000:47190000
148932	-	chr1:-:47073387-47082563	47082563	-122437	1:46845000:47205000
374973	+	chr1:+:47134527-47139266	47134527	-55473	1:47065000:47190000
374973	+	chr1:+:47134527-47139266	47134527	-70473	1:46845000:47205000
64756	-	chr1:-:47098409-47139539	47139539	-50461	1:47065000:47190000
64756	-	chr1:-:47098409-47139539	47139539	-65461	1:46845000:47205000
9813	-	chr1:-:47140831-47184736	47184736	-5264	1:47065000:47190000
9813	-	chr1:-:47140831-47184736	47184736	-20264	1:46845000:47205000
1580	+	chr1:+:47223510-47285085	47223510	1490	1:47225000:47640000
1579	-	chr1:-:47394849-47407156	47407156	-182156	1:47225000:47640000
260293	+	chr1:+:47489240-47516423	47489240	-150760	1:47225000:47640000
199974	+	chr1:+:47533160-47583991	47533160	-106840	1:47225000:47640000
284541	+	chr1:+:47603107-47615413	47603107	-36893	1:47225000:47640000
10158	-	chr1:-:47649265-47656716	47656716	-11716	1:47645000:47865000
6886	-	chr1:-:47681962-47697892	47697892	-52892	1:47645000:47865000
6491	-	chr1:-:47715811-47779819	47779819	-85181	1:47645000:47865000
51727	+	chr1:+:47799469-47844511	47799469	-65531	1:47645000:47865000
2301	+	chr1:+:47881744-47883724	47881744	16744	1:47645000:47865000
2306	+	chr1:+:47901689-47906363	47901689	3311	1:47905000:48190000
388630	-	chr1:-:48226200-48462567	48462567	-7567	1:48455000:48535000
200010	+	chr1:+:48688357-48714316	48688357	-11643	1:48555000:48700000
54558	-	chr1:-:48761044-48937880	48937880	72120	1:49010000:49345000
79656	-	chr1:-:49193195-49242641	49242641	-42359	1:49180000:49285000
79656	-	chr1:-:49193195-49242641	49242641	-102359	1:49010000:49345000
84871	-	chr1:-:48998527-50489585	50489585	-320415	1:49365000:50810000
1996	+	chr1:+:50513686-50669458	50513686	-296314	1:49365000:50810000
63950	-	chr1:-:50883222-50889172	50889172	-64172	1:50825000:51180000
11124	-	chr1:-:50902700-51425935	51425935	-195935	1:51230000:51670000
1031	+	chr1:+:51426417-51440305	51426417	-196417	1:51230000:51670000
284546	+	chr1:+:51567906-51613758	51567906	-32906	1:51535000:51655000
284546	+	chr1:+:51567906-51613758	51567906	-102094	1:51230000:51670000
26994	+	chr1:+:51701943-51739127	51701943	-36943	1:51665000:51775000
22996	-	chr1:-:51752930-51810788	51810788	-20788	1:51790000:52310000
2060	-	chr1:-:51819935-51985000	51985000	-25000	1:51815000:52010000
2060	-	chr1:-:51819935-51985000	51985000	-195000	1:51790000:52310000
114883	+	chr1:+:52042851-52264099	52042851	-252851	1:51790000:52310000
4898	-	chr1:-:52254863-52344609	52344609	391	1:52345000:52490000
5865	-	chr1:-:52373628-52456436	52456436	-33564	1:52345000:52490000
112970	-	chr1:-:52497775-52499488	52499488	9488	1:52345000:52490000
91408	+	chr1:+:52521797-52556388	52521797	31797	1:52345000:52490000
51060	-	chr1:-:52485803-52521843	52521843	31843	1:52345000:52490000
9372	+	chr1:+:52607766-52812358	52607766	-27766	1:52580000:52800000
200014	-	chr1:-:52811395-52831865	52831865	31865	1:52580000:52800000
4998	-	chr1:-:52838501-52870131	52870131	-131	1:52870000:53160000
84950	+	chr1:+:52870236-52886511	52870236	-236	1:52870000:53160000
23318	-	chr1:-:52873954-53019159	53019159	-140841	1:52870000:53160000
2882	+	chr1:+:53068044-53074723	53068044	-48044	1:53020000:53145000
2882	+	chr1:+:53068044-53074723	53068044	-91956	1:52870000:53160000
348378	+	chr1:+:53099016-53135355	53099016	-45984	1:53020000:53145000
348378	+	chr1:+:53099016-53135355	53099016	-60984	1:52870000:53160000
65260	-	chr1:-:53150123-53164038	53164038	962	1:53165000:53305000
79699	+	chr1:+:53192139-53293014	53192139	-27139	1:53165000:53305000
440590	+	chr1:+:53308183-53360670	53308183	3183	1:53165000:53305000
55268	-	chr1:-:53361582-53392884	53392884	87884	1:53165000:53305000
6342	+	chr1:+:53392901-53517375	53392901	87901	1:53165000:53305000
127435	+	chr1:+:53527724-53551174	53527724	177276	1:53705000:53880000
6512	-	chr1:-:53552851-53608304	53608304	96696	1:53705000:53880000
1376	+	chr1:+:53662101-53679869	53662101	42899	1:53705000:53880000
54987	-	chr1:-:53679771-53686289	53686289	18711	1:53705000:53880000
4116	-	chr1:-:53692564-53704282	53704282	718	1:53705000:53880000
7804	-	chr1:-:53708036-53793742	53793742	-83742	1:53710000:54245000
7804	-	chr1:-:53708036-53793742	53793742	-86258	1:53705000:53880000
63948	+	chr1:+:53925072-53933161	53925072	-215072	1:53710000:54245000
148979	-	chr1:-:53971910-54203779	54203779	-16221	1:53930000:54220000
148979	-	chr1:-:53971910-54203779	54203779	-41221	1:53710000:54245000
55706	-	chr1:-:54231133-54304533	54304533	-467	1:54225000:54305000
55706	-	chr1:-:54231133-54304533	54304533	-14533	1:54290000:54520000
54432	-	chr1:-:54317392-54355507	54355507	-50507	1:54305000:54430000
54432	-	chr1:-:54317392-54355507	54355507	-65507	1:54290000:54520000
1733	+	chr1:+:54356912-54376759	54356912	-51912	1:54305000:54430000
1733	+	chr1:+:54356912-54376759	54356912	-66912	1:54290000:54520000
51668	-	chr1:-:54382247-54411602	54411602	-18398	1:54305000:54430000
51668	-	chr1:-:54382247-54411602	54411602	-108398	1:54290000:54520000
115353	+	chr1:+:54411750-54433841	54411750	-18250	1:54305000:54430000
115353	+	chr1:+:54411750-54433841	54411750	-108250	1:54290000:54520000
388633	-	chr1:-:54472972-54483859	54483859	-31141	1:54435000:54515000
388633	-	chr1:-:54472972-54483859	54483859	-36141	1:54290000:54520000
9528	-	chr1:-:54492354-54519177	54519177	-823	1:54290000:54520000
9528	-	chr1:-:54492354-54519177	54519177	-4177	1:54515000:55340000
127428	+	chr1:+:54519260-54578192	54519260	-740	1:54290000:54520000
127428	+	chr1:+:54519260-54578192	54519260	-4260	1:54515000:55340000
200008	-	chr1:-:54598641-54619443	54619443	-54443	1:54565000:54975000
200008	-	chr1:-:54598641-54619443	54619443	-104443	1:54515000:55340000
51253	+	chr1:+:54649714-54691137	54649714	-84714	1:54565000:54975000
51253	+	chr1:+:54649714-54691137	54649714	-134714	1:54515000:55340000
606495	-	chr1:-:54635324-54665709	54665709	-100709	1:54565000:54975000
606495	-	chr1:-:54635324-54665709	54665709	-150709	1:54515000:55340000
23648	-	chr1:-:54691105-54879152	54879152	-4152	1:54875000:54960000
23648	-	chr1:-:54691105-54879152	54879152	-95848	1:54565000:54975000
23648	-	chr1:-:54691105-54879152	54879152	-364152	1:54515000:55340000
26027	+	chr1:+:55007930-55104865	55007930	-332070	1:54515000:55340000
338094	-	chr1:-:55074855-55089229	55089229	-250771	1:54515000:55340000
374977	+	chr1:+:55107427-55175939	55107427	-232573	1:54515000:55340000
7268	+	chr1:+:55181495-55208330	55181495	-46495	1:55135000:55280000
7268	+	chr1:+:55181495-55208330	55181495	-158505	1:54515000:55340000
25973	-	chr1:-:55222571-55230187	55230187	-49813	1:55135000:55280000
25973	-	chr1:-:55222571-55230187	55230187	-109813	1:54515000:55340000
55001	-	chr1:-:55245385-55266940	55266940	-13060	1:55135000:55280000
55001	-	chr1:-:55245385-55266940	55266940	-73060	1:54515000:55340000
163747	+	chr1:+:55271736-55307925	55271736	-8264	1:55135000:55280000
163747	+	chr1:+:55271736-55307925	55271736	-68264	1:54515000:55340000
1718	-	chr1:-:55315306-55352891	55352891	12891	1:54515000:55340000
199964	+	chr1:+:55446465-55457966	55446465	-58535	1:55370000:55505000
7809	+	chr1:+:55464606-55476556	55464606	-40394	1:55370000:55505000
255738	+	chr1:+:55505221-55530525	55505221	221	1:55370000:55505000
23358	-	chr1:-:55532032-55680786	55680786	-69214	1:55545000:55750000
8613	-	chr1:-:56960419-57110974	57110974	35974	1:56325000:57075000
5563	+	chr1:+:57110995-57181008	57110995	35995	1:56325000:57075000
199920	-	chr1:-:57184477-57285369	57285369	-369	1:57285000:58515000
731	+	chr1:+:57320479-57383894	57320479	-35479	1:57285000:58515000
732	-	chr1:-:57394883-57431813	57431813	-146813	1:57285000:58515000
1600	-	chr1:-:57460451-59012406	59012406	-47406	1:58965000:59160000
115209	-	chr1:-:58881056-59012474	59012474	-47474	1:58965000:59160000
4070	-	chr1:-:59041095-59043445	59043445	-78445	1:58965000:59160000
114803	-	chr1:-:59120411-59165764	59165764	5764	1:58965000:59160000
3725	-	chr1:-:59246460-59249999	59249999	-44999	1:59205000:59615000
55277	+	chr1:+:59762310-60276319	59762310	7690	1:59770000:60225000
51361	+	chr1:+:60280458-60342050	60280458	49542	1:60330000:60430000
1573	-	chr1:-:60358980-60392462	60392462	-37538	1:60330000:60430000
127795	-	chr1:-:60452941-60539442	60539442	-104442	1:60435000:61285000
4774	+	chr1:+:61330931-61928465	61330931	45931	1:60435000:61285000
83941	-	chr1:-:62146718-62191095	62191095	-56095	1:62135000:62320000
10207	+	chr1:+:62208149-62644347	62208149	-73149	1:62135000:62320000
54596	+	chr1:+:62660503-62678000	62660503	-35503	1:62625000:62885000
163782	-	chr1:-:62702651-62785085	62785085	-99915	1:62625000:62885000
7398	+	chr1:+:62901968-62917475	62901968	-1968	1:62900000:63275000
27329	+	chr1:+:63063158-63071830	63063158	-163158	1:62900000:63275000
85440	-	chr1:-:62919969-63154039	63154039	-120961	1:62900000:63275000
84938	+	chr1:+:63249806-63331184	63249806	-25194	1:62900000:63275000
27022	+	chr1:+:63788712-63790797	63788712	-8712	1:63780000:64015000
29929	+	chr1:+:63833261-63904233	63833261	-53261	1:63780000:64015000
84455	+	chr1:+:63989043-64038364	63989043	-25957	1:63780000:64015000
5236	+	chr1:+:64058947-64125916	64058947	16053	1:64075000:64730000
23421	-	chr1:-:63906441-64059392	64059392	15608	1:64075000:64730000
4919	+	chr1:+:64239693-64647181	64239693	-164693	1:64075000:64730000
148581	+	chr1:+:64669310-64733051	64669310	-40690	1:64620000:64710000
148581	+	chr1:+:64669310-64733051	64669310	-60690	1:64075000:64730000
57685	+	chr1:+:64936475-65158741	64936475	-191475	1:64745000:65130000
55225	+	chr1:+:65210778-65298915	65210778	80778	1:64745000:65130000
3716	-	chr1:-:65298912-65432187	65432187	-77813	1:65305000:65510000
205	+	chr1:+:65613232-65697828	65613232	-3232	1:65610000:65685000
205	+	chr1:+:65613232-65697828	65613232	-76768	1:65525000:65690000
9829	+	chr1:+:65713902-65881552	65713902	16098	1:65730000:65885000
54741	+	chr1:+:65886270-65901690	65886270	1270	1:65730000:65885000
3953	+	chr1:+:65886335-66107242	65886335	1335	1:65730000:65885000
5142	+	chr1:+:66258197-66840262	66258197	166803	1:66425000:66700000
84251	+	chr1:+:66999066-67213982	66999066	-29066	1:66970000:67205000
200132	+	chr1:+:67218142-67244470	67218142	13142	1:66970000:67205000
10022	-	chr1:-:67263424-67266939	67266939	-31939	1:67235000:67385000
79819	-	chr1:-:67278568-67390570	67390570	4430	1:67395000:67985000
57708	+	chr1:+:67390578-67454302	67390578	4422	1:67395000:67985000
23169	-	chr1:-:67465015-67519782	67519782	-79782	1:67440000:67630000
23169	-	chr1:-:67465015-67519782	67519782	-124782	1:67395000:67985000
149233	+	chr1:+:67604590-67725662	67604590	-25410	1:67440000:67630000
149233	+	chr1:+:67604590-67725662	67604590	-209590	1:67395000:67985000
400757	-	chr1:-:67557848-67697536	67697536	-17536	1:67680000:67975000
400757	-	chr1:-:67557848-67697536	67697536	-287464	1:67395000:67985000
3595	+	chr1:+:67773047-67862583	67773047	-93047	1:67680000:67975000
3595	+	chr1:+:67773047-67862583	67773047	-211953	1:67395000:67985000
26135	-	chr1:-:67873493-67896098	67896098	-78902	1:67680000:67975000
26135	-	chr1:-:67873493-67896098	67896098	-88902	1:67395000:67985000
1647	+	chr1:+:68150744-68154021	68150744	-5744	1:68145000:68230000
1647	+	chr1:+:68150744-68154021	68150744	-84256	1:67995000:68235000
55970	-	chr1:-:68167149-68299150	68299150	-10850	1:68235000:68310000
9077	-	chr1:-:68511645-68517314	68517314	-42686	1:68315000:68560000
79971	-	chr1:-:68564156-68698803	68698803	-118803	1:68580000:68820000
6121	-	chr1:-:68894505-68915642	68915642	69358	1:68985000:70260000
55635	-	chr1:-:68939835-68962904	68962904	22096	1:68985000:70260000
57554	+	chr1:+:70034081-70617628	70034081	-225919	1:68985000:70260000
55631	-	chr1:-:70610488-70671303	70671303	-76303	1:70595000:70985000
9295	+	chr1:+:70671365-70718735	70671365	-76365	1:70595000:70985000
81573	-	chr1:-:70726271-70820417	70820417	-417	1:70820000:70885000
81573	-	chr1:-:70726271-70820417	70820417	-164583	1:70595000:70985000
11147	+	chr1:+:70820488-70851022	70820488	-488	1:70820000:70885000
11147	+	chr1:+:70820488-70851022	70820488	-164512	1:70595000:70985000
1491	+	chr1:+:70876901-70905534	70876901	-8099	1:70820000:70885000
1491	+	chr1:+:70876901-70905534	70876901	-108099	1:70595000:70985000
5733	-	chr1:-:71318036-71513491	71513491	-11509	1:71070000:71525000
9406	-	chr1:-:71528974-71546980	71546980	21980	1:71070000:71525000
257194	-	chr1:-:71861623-72748417	72748417	1223417	1:71070000:71525000
127255	-	chr1:-:74491699-74663871	74663871	326129	1:74990000:75185000
8790	+	chr1:+:74663896-74699770	74663896	326104	1:74990000:75185000
100526835	+	chr1:+:74663919-75009666	74663919	326081	1:74990000:75185000
51086	+	chr1:+:74701085-75010112	74701085	288915	1:74990000:75185000
127254	-	chr1:-:75033795-75139422	75139422	-45578	1:74990000:75185000
127253	+	chr1:+:75198836-75232362	75198836	13836	1:74990000:75185000
1429	-	chr1:-:75171166-75199092	75199092	14092	1:74990000:75185000
431707	+	chr1:+:75594119-75627218	75594119	-75881	1:75225000:75670000
204962	-	chr1:-:75667816-76076801	76076801	-43199	1:75690000:76120000
34	+	chr1:+:76190032-76253260	76190032	-10032	1:76180000:76270000
5876	+	chr1:+:76251882-76260764	76251882	-18118	1:76180000:76270000
4438	+	chr1:+:76262567-76378923	76262567	-7433	1:76180000:76270000
127247	-	chr1:-:76384558-76398116	76398116	-23116	1:76375000:76460000
127247	-	chr1:-:76384558-76398116	76398116	-43116	1:76355000:76595000
256435	+	chr1:+:76540404-77100286	76540404	-54596	1:76355000:76595000
81849	+	chr1:+:77333126-77531396	77333126	6874	1:77340000:77595000
10026	-	chr1:-:77554675-77685115	77685115	-75115	1:77610000:78000000
26289	+	chr1:+:77747736-78025654	77747736	-137736	1:77610000:78000000
26009	-	chr1:-:78028101-78149104	78149104	-114104	1:78035000:78475000
23032	-	chr1:-:78161672-78225537	78225537	-190537	1:78035000:78475000
374986	+	chr1:+:78245309-78345224	78245309	-210309	1:78035000:78475000
91624	+	chr1:+:78354198-78409580	78354198	-120802	1:78035000:78475000
8880	-	chr1:-:78409740-78444794	78444794	-30206	1:78035000:78475000
11080	+	chr1:+:78444859-78483648	78444859	-30141	1:78035000:78475000
54810	+	chr1:+:78445226-78604133	78445226	-29774	1:78035000:78475000
5737	+	chr1:+:78769568-79005434	78769568	-164568	1:78605000:79070000
10964	+	chr1:+:79085607-79111830	79085607	-15607	1:79070000:79150000
10561	+	chr1:+:79115481-79129763	79115481	-34519	1:79070000:79150000
64123	-	chr1:-:79355449-79472403	79472403	-157403	1:79315000:79710000
23266	+	chr1:+:81771845-82458120	81771845	83155	1:81855000:82280000
79739	-	chr1:-:84330711-84464833	84464833	-94833	1:84370000:84600000
5567	+	chr1:+:84543745-84704181	84543745	-56255	1:84370000:84600000
148418	+	chr1:+:84764049-84855640	84764049	-124049	1:84640000:84900000
58511	+	chr1:+:84864215-84880701	84864215	-35785	1:84640000:84900000
80135	+	chr1:+:84944942-84963473	84944942	-44942	1:84900000:85225000
2787	-	chr1:-:84964008-84972248	84972248	-27248	1:84945000:85090000
2787	-	chr1:-:84964008-84972248	84972248	-72248	1:84900000:85225000
1486	-	chr1:-:85015289-85040163	85040163	-49837	1:84945000:85090000
1486	-	chr1:-:85015289-85040163	85040163	-140163	1:84900000:85225000
117178	-	chr1:-:85109390-85156486	85156486	-61486	1:85095000:85225000
117178	-	chr1:-:85109390-85156486	85156486	-68514	1:84900000:85225000
23566	-	chr1:-:85277285-85358896	85358896	-36104	1:85240000:85395000
255231	-	chr1:-:85391266-85462796	85462796	-57204	1:85405000:85520000
255231	-	chr1:-:85391266-85462796	85462796	-62796	1:85400000:85745000
126820	+	chr1:+:85464830-85598821	85464830	-55170	1:85405000:85520000
126820	+	chr1:+:85464830-85598821	85464830	-64830	1:85400000:85745000
55283	-	chr1:-:85483765-85514182	85514182	-5818	1:85405000:85520000
55283	-	chr1:-:85483765-85514182	85514182	-114182	1:85400000:85745000
84144	-	chr1:-:85622556-85666729	85666729	-68271	1:85545000:85735000
84144	-	chr1:-:85622556-85666729	85666729	-78271	1:85400000:85745000
148423	-	chr1:-:85715636-85725355	85725355	-9645	1:85545000:85735000
148423	-	chr1:-:85715636-85725355	85725355	-19645	1:85400000:85745000
8915	-	chr1:-:85731931-85742773	85742773	-2227	1:85400000:85745000
23576	-	chr1:-:85784164-86044046	86044046	14046	1:85765000:86030000
3491	+	chr1:+:86046444-86049645	86046444	16444	1:85765000:86030000
54680	-	chr1:-:86115106-86174116	86174116	-884	1:86070000:86175000
255631	-	chr1:-:86194916-86622626	86622626	137626	1:86360000:86485000
57489	-	chr1:-:86812507-86862025	86862025	-27025	1:86835000:86980000
57489	-	chr1:-:86812507-86862025	86862025	-32025	1:86830000:87145000
9635	+	chr1:+:86889769-86922241	86889769	-54769	1:86835000:86980000
9635	+	chr1:+:86889769-86922241	86889769	-59769	1:86830000:87145000
1179	+	chr1:+:86934051-86965972	86934051	-45949	1:86835000:86980000
1179	+	chr1:+:86934051-86965972	86934051	-104051	1:86830000:87145000
22802	+	chr1:+:87012761-87046437	87012761	-132239	1:86830000:87145000
51100	+	chr1:+:87170253-87213867	87170253	25253	1:86830000:87145000
9403	-	chr1:-:87328128-87380107	87380107	-85107	1:87295000:87565000
9653	+	chr1:+:87380331-87575681	87380331	-85331	1:87295000:87565000
8543	+	chr1:+:87794151-87814606	87794151	-24151	1:87770000:88440000
5586	+	chr1:+:89149905-89301938	89149905	-29905	1:89120000:89355000
2959	-	chr1:-:89318615-89357627	89357627	2627	1:89120000:89355000
56267	-	chr1:-:89401456-89458636	89458636	-8636	1:89450000:89830000
56267	-	chr1:-:89401456-89458636	89458636	-18636	1:89440000:89925000
494115	-	chr1:-:89445139-89458643	89458643	-8643	1:89450000:89830000
494115	-	chr1:-:89445139-89458643	89458643	-18643	1:89440000:89925000
2635	-	chr1:-:89472349-89488577	89488577	-38577	1:89450000:89830000
2635	-	chr1:-:89472349-89488577	89488577	-48577	1:89440000:89925000
2633	-	chr1:-:89518002-89531043	89531043	-81043	1:89450000:89830000
2633	-	chr1:-:89518002-89531043	89531043	-91043	1:89440000:89925000
2634	-	chr1:-:89571815-89616139	89616139	-166139	1:89450000:89830000
2634	-	chr1:-:89571815-89616139	89616139	-176139	1:89440000:89925000
388646	-	chr1:-:89597434-89641723	89641723	-188277	1:89450000:89830000
388646	-	chr1:-:89597434-89641723	89641723	-201723	1:89440000:89925000
115361	-	chr1:-:89646831-89664615	89664615	-165385	1:89450000:89830000
115361	-	chr1:-:89646831-89664615	89664615	-224615	1:89440000:89925000
115362	-	chr1:-:89724633-89738487	89738487	-91513	1:89450000:89830000
115362	-	chr1:-:89724633-89738487	89738487	-186513	1:89440000:89925000
163351	+	chr1:+:89829617-89852020	89829617	-383	1:89450000:89830000
163351	+	chr1:+:89829617-89852020	89829617	-95383	1:89440000:89925000
23507	+	chr1:+:89990395-90063423	89990395	-25395	1:89965000:90075000
23507	+	chr1:+:89990395-90063423	89990395	-45395	1:89945000:90245000
23507	+	chr1:+:89990395-90063423	89990395	-45395	1:89945000:90480000
84230	+	chr1:+:90098631-90235462	90098631	-3631	1:90095000:90235000
84230	+	chr1:+:90098631-90235462	90098631	-146369	1:89945000:90245000
84230	+	chr1:+:90098631-90235462	90098631	-153631	1:89945000:90480000
55144	+	chr1:+:90286573-90402170	90286573	-26573	1:90260000:90465000
55144	+	chr1:+:90286573-90402170	90286573	-193427	1:89945000:90480000
284695	+	chr1:+:90460671-90501090	90460671	-4329	1:90260000:90465000
284695	+	chr1:+:90460671-90501090	90460671	-19329	1:89945000:90480000
343472	-	chr1:-:91177096-91182794	91182794	117794	1:90565000:91065000
84146	-	chr1:-:91380855-91487829	91487829	-147171	1:91340000:91635000
164045	-	chr1:-:91726323-91870426	91870426	94574	1:91965000:92395000
8317	+	chr1:+:91966450-91991321	91966450	-1450	1:91965000:92395000
7049	-	chr1:-:92145900-92371892	92371892	-23108	1:91965000:92395000
676	+	chr1:+:92414928-92479983	92414928	19928	1:91965000:92395000
253152	+	chr1:+:92495539-92529093	92495539	-60539	1:92435000:92720000
646817	-	chr1:-:92540090-92540998	92540998	-105998	1:92435000:92720000
284697	+	chr1:+:92545862-92650282	92545862	-110862	1:92435000:92720000
388649	+	chr1:+:92683497-92711370	92683497	-36503	1:92435000:92720000
79871	+	chr1:+:92764522-92867613	92764522	478	1:92765000:93090000
11146	-	chr1:-:92711959-92764544	92764544	456	1:92765000:93090000
2672	-	chr1:-:92940319-92952433	92952433	-17433	1:92935000:93070000
2672	-	chr1:-:92940319-92952433	92952433	-137567	1:92765000:93090000
7813	-	chr1:-:92974253-93257961	93257961	-32039	1:93105000:93290000
6125	+	chr1:+:93297582-93307481	93297582	-2582	1:93295000:93720000
388650	-	chr1:-:93298294-93427079	93427079	-42921	1:93305000:93470000
388650	-	chr1:-:93298294-93427079	93427079	-132079	1:93295000:93720000
22823	+	chr1:+:93544792-93604638	93544792	-208	1:93475000:93545000
22823	+	chr1:+:93544792-93604638	93544792	-175208	1:93295000:93720000
343099	+	chr1:+:93645476-93744287	93645476	-4524	1:93545000:93650000
343099	+	chr1:+:93645476-93744287	93645476	-74524	1:93295000:93720000
343099	+	chr1:+:93645476-93744287	93645476	-74524	1:93545000:93720000
50999	-	chr1:-:93615299-93646285	93646285	-3715	1:93545000:93650000
50999	-	chr1:-:93615299-93646285	93646285	-73715	1:93295000:93720000
50999	-	chr1:-:93615299-93646285	93646285	-73715	1:93545000:93720000
1810	+	chr1:+:93811445-93835055	93811445	91445	1:93295000:93720000
1810	+	chr1:+:93811445-93835055	93811445	91445	1:93545000:93720000
54874	+	chr1:+:93913688-94020218	93913688	166312	1:94080000:94310000
8412	-	chr1:-:94027343-94312706	94312706	2706	1:94080000:94310000
30836	-	chr1:-:94331839-94345474	94345474	35474	1:94080000:94310000
2730	-	chr1:-:94350761-94375012	94375012	65012	1:94080000:94310000
24	-	chr1:-:94458391-94586688	94586688	-106688	1:94480000:94825000
9411	-	chr1:-:94614544-94740624	94740624	-84376	1:94480000:94825000
5825	+	chr1:+:94884011-94984222	94884011	59011	1:94480000:94825000
2152	-	chr1:-:94994781-95007356	95007356	-32356	1:94975000:95280000
126969	+	chr1:+:95285898-95360802	95285898	5898	1:94975000:95280000
1266	-	chr1:-:95362505-95392834	95392834	-82834	1:95310000:95520000
199857	-	chr1:-:95439963-95538501	95538501	6499	1:95545000:95705000
148534	+	chr1:+:95582894-95663163	95582894	-37894	1:95545000:95705000
25950	+	chr1:+:95699711-95712781	95699711	-5289	1:95545000:95705000
58155	+	chr1:+:97187221-97289294	97187221	-2221	1:97185000:97295000
1806	-	chr1:-:97543299-98386605	98386605	-3395	1:98310000:98390000
51375	+	chr1:+:99127257-99226056	99127257	477743	1:99605000:100175000
163404	-	chr1:-:99355801-99470588	99470588	134412	1:99605000:100175000
9890	+	chr1:+:99729509-99775146	99729509	-124509	1:99605000:100175000
54873	+	chr1:+:100111499-100160097	100111499	-63501	1:99605000:100175000
391059	-	chr1:-:100174259-100232187	100232187	-17187	1:100215000:100925000
178	+	chr1:+:100315640-100389579	100315640	-50640	1:100265000:100505000
178	+	chr1:+:100315640-100389579	100315640	-100640	1:100215000:100925000
23443	+	chr1:+:100435345-100501193	100435345	-69655	1:100265000:100505000
23443	+	chr1:+:100435345-100501193	100435345	-220345	1:100215000:100925000
64645	+	chr1:+:100503653-100548933	100503653	-1347	1:100265000:100505000
64645	+	chr1:+:100503653-100548933	100503653	-288653	1:100215000:100925000
163786	-	chr1:-:100549119-100598511	100598511	-1489	1:100505000:100600000
163786	-	chr1:-:100549119-100598511	100598511	-326489	1:100215000:100925000
54482	+	chr1:+:100598706-100616053	100598706	-1294	1:100505000:100600000
54482	+	chr1:+:100598706-100616053	100598706	-326294	1:100215000:100925000
127495	-	chr1:-:100614005-100643829	100643829	-33829	1:100610000:100715000
127495	-	chr1:-:100614005-100643829	100643829	-281171	1:100215000:100925000
1629	-	chr1:-:100652475-100715390	100715390	-209610	1:100215000:100925000
8634	+	chr1:+:100731763-100758325	100731763	-1763	1:100730000:100820000
8634	+	chr1:+:100731763-100758325	100731763	-193237	1:100215000:100925000
8556	+	chr1:+:100810581-100985833	100810581	-9419	1:100730000:100820000
8556	+	chr1:+:100810581-100985833	100810581	-114419	1:100215000:100925000
54112	+	chr1:+:101003693-101007574	101003693	-48693	1:100955000:101345000
7412	+	chr1:+:101185298-101204601	101185298	-159702	1:100955000:101345000
2135	-	chr1:-:101337928-101361554	101361554	-1554	1:101360000:101930000
148867	+	chr1:+:101361632-101447309	101361632	-1632	1:101360000:101930000
51611	-	chr1:-:101455179-101491644	101491644	-131644	1:101360000:101930000
1901	+	chr1:+:101702444-101707074	101702444	-52556	1:101580000:101755000
1901	+	chr1:+:101702444-101707074	101702444	-227556	1:101360000:101930000
118427	-	chr1:-:102268130-102462586	102462586	532586	1:101360000:101930000
1301	-	chr1:-:103342023-103574052	103574052	1644052	1:101360000:101930000
55599	+	chr1:+:104068313-104097861	104068313	1166687	1:105235000:105325000
280	+	chr1:+:104096437-104122156	104096437	1138563	1:105235000:105325000
279	+	chr1:+:104159433-104168402	104159433	1075567	1:105235000:105325000
276	+	chr1:+:104197912-104207176	104197912	1037088	1:105235000:105325000
277	-	chr1:-:104230037-104239302	104239302	995698	1:105235000:105325000
278	+	chr1:+:104293028-104301312	104293028	941972	1:105235000:105325000
55170	+	chr1:+:107599301-107601916	107599301	135699	1:107735000:108105000
22854	+	chr1:+:107682629-108026080	107682629	52371	1:107735000:108105000
10451	-	chr1:-:108113782-108507766	108507766	-102234	1:108320000:108610000
29957	-	chr1:-:108676658-108743471	108743471	133471	1:108320000:108610000
148545	-	chr1:-:108765963-108786703	108786703	176703	1:108320000:108610000
653149	+	chr1:+:108918741-109013624	108918741	308741	1:108320000:108610000
284611	+	chr1:+:109102711-109187522	109102711	247289	1:109350000:109455000
113802	-	chr1:-:109190912-109204148	109204148	145852	1:109350000:109455000
55119	+	chr1:+:109234945-109244425	109234945	115055	1:109350000:109455000
163479	+	chr1:+:109255279-109285362	109255279	94721	1:109350000:109455000
6814	+	chr1:+:109289296-109352148	109289296	60704	1:109350000:109455000
254268	-	chr1:-:109358520-109400850	109400850	-50850	1:109350000:109455000
29899	+	chr1:+:109417972-109477167	109417972	-37028	1:109350000:109455000
23155	-	chr1:-:109472130-109506079	109506079	51079	1:109350000:109455000
22911	-	chr1:-:109512836-109584735	109584735	70265	1:109655000:109745000
6884	-	chr1:-:109605108-109618624	109618624	36376	1:109655000:109745000
57535	+	chr1:+:109656301-109749403	109656301	-1301	1:109655000:109745000
127003	-	chr1:-:109648573-109656479	109656479	-1479	1:109655000:109745000
6301	+	chr1:+:109756540-109780791	109756540	8460	1:109765000:110025000
1952	+	chr1:+:109792641-109818372	109792641	-27641	1:109765000:110025000
84722	-	chr1:-:109822178-109825808	109825808	-5808	1:109820000:109945000
84722	-	chr1:-:109822178-109825808	109825808	-60808	1:109765000:110025000
343263	-	chr1:-:109834987-109849663	109849663	-29663	1:109820000:109945000
343263	-	chr1:-:109834987-109849663	109849663	-84663	1:109765000:110025000
6272	-	chr1:-:109852190-109940573	109940573	-4427	1:109820000:109945000
6272	-	chr1:-:109852190-109940573	109940573	-84427	1:109765000:110025000
5686	-	chr1:-:109941653-109969049	109969049	-55951	1:109765000:110025000
284612	+	chr1:+:110009250-110024759	110009250	-15750	1:109765000:110025000
127002	+	chr1:+:110026101-110035426	110026101	1101	1:109765000:110025000
284613	+	chr1:+:110036674-110045554	110036674	11674	1:109765000:110025000
57463	-	chr1:-:110046797-110052360	110052360	27360	1:109765000:110025000
83873	+	chr1:+:110082494-110091028	110082494	7506	1:110090000:110175000
2773	+	chr1:+:110091233-110160943	110091233	-1233	1:110090000:110175000
271	+	chr1:+:110158726-110174673	110158726	-16274	1:110090000:110175000
2780	-	chr1:-:110145889-110162551	110162551	-12449	1:110090000:110175000
2948	+	chr1:+:110198703-110217458	110198703	-8703	1:110190000:110320000
2948	+	chr1:+:110198703-110217458	110198703	-33703	1:110165000:110575000
2946	+	chr1:+:110210644-110252173	110210644	-20644	1:110190000:110320000
2946	+	chr1:+:110210644-110252173	110210644	-45644	1:110165000:110575000
2944	+	chr1:+:110230436-110251661	110230436	-40436	1:110190000:110320000
2944	+	chr1:+:110230436-110251661	110230436	-65436	1:110165000:110575000
2949	+	chr1:+:110254877-110318050	110254877	-64877	1:110190000:110320000
2949	+	chr1:+:110254877-110318050	110254877	-89877	1:110165000:110575000
2947	-	chr1:-:110276554-110283660	110283660	-36340	1:110190000:110320000
2947	-	chr1:-:110276554-110283660	110283660	-118660	1:110165000:110575000
79574	-	chr1:-:110292702-110306649	110306649	-13351	1:110190000:110320000
79574	-	chr1:-:110292702-110306649	110306649	-141649	1:110165000:110575000
1435	+	chr1:+:110452864-110473614	110452864	-77136	1:110325000:110530000
1435	+	chr1:+:110452864-110473614	110452864	-122136	1:110165000:110575000
10768	+	chr1:+:110527308-110566363	110527308	-2692	1:110325000:110530000
10768	+	chr1:+:110527308-110566363	110527308	-47692	1:110165000:110575000
85369	+	chr1:+:110574199-110617263	110574199	-801	1:110165000:110575000
257	-	chr1:-:110602616-110613322	110613322	-38322	1:110575000:110665000
164153	+	chr1:+:110655090-110656567	110655090	-9910	1:110575000:110665000
388662	+	chr1:+:110693108-110744824	110693108	16892	1:110710000:111040000
3749	+	chr1:+:110753965-110825722	110753965	-13965	1:110740000:110865000
3749	+	chr1:+:110753965-110825722	110753965	-43965	1:110710000:111040000
64783	+	chr1:+:110881128-110889303	110881128	-1128	1:110880000:110950000
64783	+	chr1:+:110881128-110889303	110881128	-158872	1:110710000:111040000
9122	-	chr1:-:110905470-110933704	110933704	-16296	1:110880000:110950000
9122	-	chr1:-:110905470-110933704	110933704	-106296	1:110710000:111040000
10542	-	chr1:-:110943871-110950564	110950564	-89436	1:110710000:111040000
84432	+	chr1:+:110993822-110999976	110993822	-46178	1:110710000:111040000
3744	-	chr1:-:111059839-111061797	111061797	-6797	1:111055000:111160000
3744	-	chr1:-:111059839-111061797	111061797	-6797	1:111055000:111335000
3737	-	chr1:-:111136202-111174096	111174096	-9096	1:111165000:111325000
3737	-	chr1:-:111136202-111174096	111174096	-119096	1:111055000:111335000
3738	-	chr1:-:111215087-111217655	111217655	-52655	1:111165000:111325000
3738	-	chr1:-:111215087-111217655	111217655	-117345	1:111055000:111335000
963	+	chr1:+:111415776-111442550	111415776	80776	1:111055000:111335000
55791	-	chr1:-:111489807-111506701	111506701	68299	1:111575000:111670000
10390	+	chr1:+:111682249-111727724	111682249	-12249	1:111670000:111765000
128338	-	chr1:-:111659955-111682838	111682838	-12838	1:111670000:111765000
1117	+	chr1:+:111743393-111786062	111743393	-21607	1:111670000:111765000
79961	-	chr1:-:111729796-111747157	111747157	-17843	1:111670000:111765000
27159	+	chr1:+:111833484-111863188	111833484	-68484	1:111765000:111980000
128344	+	chr1:+:111888910-111895635	111888910	-91090	1:111765000:111980000
5016	-	chr1:-:111956936-111970399	111970399	-9601	1:111765000:111980000
515	+	chr1:+:111991486-112005395	111991486	8514	1:112000000:112315000
79084	-	chr1:-:111982512-111991998	111991998	8002	1:112000000:112315000
128346	+	chr1:+:112016414-112021134	112016414	-16414	1:112000000:112315000
5906	+	chr1:+:112084840-112259313	112084840	-84840	1:112000000:112315000
57413	-	chr1:-:112025970-112106584	112106584	-106584	1:112000000:112315000
11218	+	chr1:+:112297867-112310638	112297867	-17133	1:112000000:112315000
55924	-	chr1:-:112223252-112298446	112298446	-16554	1:112000000:112315000
3752	-	chr1:-:112313284-112531777	112531777	-181777	1:112350000:112885000
3752	-	chr1:-:112313284-112531777	112531777	-186777	1:112345000:112830000
55917	+	chr1:+:112938803-113006078	112938803	-8803	1:112930000:113015000
55917	+	chr1:+:112938803-113006078	112938803	-23803	1:112915000:113255000
7482	+	chr1:+:113009163-113072787	113009163	-5837	1:112930000:113015000
7482	+	chr1:+:113009163-113072787	113009163	-94163	1:112915000:113255000
829	+	chr1:+:113161795-113214241	113161795	-1795	1:113160000:113255000
829	+	chr1:+:113161795-113214241	113161795	-93205	1:112915000:113255000
54879	-	chr1:-:113066140-113163447	113163447	-3447	1:113160000:113255000
54879	-	chr1:-:113066140-113163447	113163447	-91553	1:112915000:113255000
4343	+	chr1:+:113215763-113243368	113215763	-39237	1:112915000:113255000
4343	+	chr1:+:113215763-113243368	113215763	-39237	1:113160000:113255000
389	-	chr1:-:113243728-113250056	113250056	-4944	1:112915000:113255000
389	-	chr1:-:113243728-113250056	113250056	-4944	1:113160000:113255000
333926	-	chr1:-:113252616-113258099	113258099	1901	1:113260000:113360000
333926	-	chr1:-:113252616-113258099	113258099	1901	1:113260000:113630000
284467	+	chr1:+:113263041-113269857	113263041	-3041	1:113260000:113360000
284467	+	chr1:+:113263041-113269857	113263041	-3041	1:113260000:113630000
6566	-	chr1:-:113454469-113499635	113499635	-79635	1:113420000:113610000
6566	-	chr1:-:113454469-113499635	113499635	-130365	1:113260000:113630000
9860	+	chr1:+:113615831-113674882	113615831	-14169	1:113260000:113630000
260425	+	chr1:+:113933371-114228545	113933371	-241629	1:113670000:114175000
10745	-	chr1:-:114239453-114302111	114302111	-37111	1:114265000:114510000
54665	-	chr1:-:114304454-114355098	114355098	-90098	1:114265000:114510000
26191	-	chr1:-:114356433-114414381	114414381	-95619	1:114265000:114510000
440603	-	chr1:-:114420790-114430169	114430169	-79831	1:114265000:114510000
64858	+	chr1:+:114447763-114456708	114447763	-62237	1:114265000:114510000
10717	-	chr1:-:114437370-114447823	114447823	-62177	1:114265000:114510000
204851	+	chr1:+:114471814-114520491	114471814	-38186	1:114265000:114510000
56944	+	chr1:+:114522013-114578194	114522013	-2013	1:114520000:114850000
148281	-	chr1:-:114631913-114696541	114696541	-153459	1:114520000:114850000
51592	-	chr1:-:114935399-115053781	115053781	-71219	1:114915000:115125000
51592	-	chr1:-:114935399-115053781	115053781	-173781	1:114880000:115300000
10286	-	chr1:-:115110178-115124260	115124260	-740	1:114915000:115125000
10286	-	chr1:-:115110178-115124260	115124260	-175740	1:114880000:115300000
163259	-	chr1:-:115125469-115213043	115213043	-86957	1:114880000:115300000
270	-	chr1:-:115215711-115238239	115238239	-61761	1:114880000:115300000
4893	-	chr1:-:115247090-115259515	115259515	-40485	1:114880000:115300000
7812	-	chr1:-:115259534-115301297	115301297	1297	1:114880000:115300000
80143	-	chr1:-:115312100-115323306	115323306	23306	1:114880000:115300000
6847	+	chr1:+:115397424-115537991	115397424	97424	1:114880000:115300000
7252	+	chr1:+:115572445-115576930	115572445	-67445	1:115505000:115665000
10100	-	chr1:-:115590632-115632121	115632121	-32879	1:115505000:115665000
4803	-	chr1:-:115828539-115880857	115880857	-185857	1:115695000:116115000
81839	+	chr1:+:116184574-116240845	116184574	-39574	1:116145000:116320000
845	-	chr1:-:116242628-116311402	116311402	-8598	1:116145000:116320000
4808	-	chr1:-:116378998-116386538	116386538	-51538	1:116335000:116540000
55356	+	chr1:+:116519119-116612675	116519119	-20881	1:116335000:116540000
126868	+	chr1:+:116654376-116677861	116654376	15624	1:116670000:117045000
476	+	chr1:+:116915290-116952883	116915290	-15290	1:116900000:117040000
476	+	chr1:+:116915290-116952883	116915290	-129710	1:116670000:117045000
965	-	chr1:-:117057157-117113661	117113661	-1339	1:117040000:117115000
965	-	chr1:-:117057157-117113661	117113661	-3661	1:117110000:117610000
3321	-	chr1:-:117117021-117210377	117210377	-29623	1:117115000:117240000
3321	-	chr1:-:117117021-117210377	117210377	-100377	1:117110000:117610000
914	+	chr1:+:117297007-117311850	117297007	-22007	1:117275000:117370000
914	+	chr1:+:117297007-117311850	117297007	-32007	1:117265000:117430000
914	+	chr1:+:117297007-117311850	117297007	-187007	1:117110000:117610000
5738	+	chr1:+:117452679-117532980	117452679	-157321	1:117110000:117610000
9398	+	chr1:+:117544372-117579098	117544372	-65628	1:117110000:117610000
8458	+	chr1:+:117602925-117650075	117602925	-7075	1:117110000:117610000
80263	-	chr1:-:117653682-117665209	117665209	-9791	1:117605000:117675000
79679	-	chr1:-:117686209-117753556	117753556	78556	1:117605000:117675000
10905	+	chr1:+:117910071-118071494	117910071	-10071	1:117900000:118045000
54855	+	chr1:+:118148556-118170994	118148556	-78556	1:118070000:118235000
54834	-	chr1:-:118406107-118472253	118472253	237253	1:118070000:118235000
10885	+	chr1:+:118472343-118509165	118472343	237343	1:118070000:118235000
200162	-	chr1:-:118496484-118727846	118727846	492846	1:118070000:118235000
6913	-	chr1:-:119425669-119532179	119532179	-2821	1:119455000:119535000
10352	-	chr1:-:119573839-119683294	119683294	3294	1:119585000:119680000
51179	+	chr1:+:119911402-119936753	119911402	-3598	1:119815000:119915000
3284	+	chr1:+:119957554-119965658	119957554	42554	1:119815000:119915000
3283	+	chr1:+:120049821-120057677	120049821	100179	1:120150000:120225000
90874	-	chr1:-:120162045-120190396	120190396	-34604	1:120150000:120225000
26227	+	chr1:+:120202421-120286838	120202421	-22579	1:120150000:120225000
3158	-	chr1:-:120290619-120311528	120311528	86528	1:120150000:120225000
83998	-	chr1:-:120336641-120354283	120354283	129283	1:120150000:120225000
11085	-	chr1:-:120436156-120439118	120439118	214118	1:120150000:120225000
4853	-	chr1:-:120454176-120612240	120612240	387240	1:120150000:120225000
653820	+	chr1:+:120837756-120855681	120837756	612756	1:120150000:120225000
2210	-	chr1:-:120926979-120935937	120935937	710937	1:120150000:120225000
728833	-	chr1:-:143896448-143913143	143913143	921857	1:144835000:145835000
9659	-	chr1:-:144836157-145076186	145076186	-241186	1:144835000:145835000
388677	+	chr1:+:145209119-145291972	145209119	-374119	1:144835000:145835000
148738	+	chr1:+:145398250-145417545	145398250	-436750	1:144835000:145835000
10628	+	chr1:+:145438469-145442635	145438469	-396531	1:144835000:145835000
84265	-	chr1:-:145456236-145470388	145470388	-364612	1:144835000:145835000
284615	+	chr1:+:145470508-145475646	145470508	-364492	1:144835000:145835000
128077	+	chr1:+:145477085-145501670	145477085	-357915	1:144835000:145835000
9939	+	chr1:+:145507415-145517375	145507415	-327585	1:144835000:145835000
8799	+	chr1:+:145516252-145523730	145516252	-318748	1:144835000:145835000
8515	+	chr1:+:145524891-145543868	145524891	-310109	1:144835000:145835000
148741	+	chr1:+:145549209-145568526	145549209	-285791	1:144835000:145835000
10401	+	chr1:+:145575233-145586546	145575233	-259767	1:144835000:145835000
10623	-	chr1:-:145592605-145611025	145611025	-223975	1:144835000:145835000
27246	+	chr1:+:145611036-145696218	145611036	-223964	1:144835000:145835000
11126	-	chr1:-:145695798-145715614	145715614	-119386	1:144835000:145835000
5174	+	chr1:+:145726918-145764207	145726918	-108082	1:144835000:145835000
653519	-	chr1:-:145764411-145827073	145827073	-7927	1:144835000:145835000
5565	-	chr1:-:146626685-146644129	146644129	-4129	1:146640000:146720000
9557	+	chr1:+:146714291-146767447	146714291	-5709	1:146640000:146720000
2330	-	chr1:-:146646930-146714700	146714700	-5300	1:146640000:146720000
607	+	chr1:+:147013182-147098017	147013182	-53182	1:146960000:147130000
51205	-	chr1:-:147101453-147142618	147142618	12618	1:146960000:147130000
2702	-	chr1:-:147228332-147245466	147245466	115466	1:146960000:147130000
2703	+	chr1:+:147380083-147381384	147380083	250083	1:146960000:147130000
51463	+	chr1:+:147400506-147465753	147400506	270506	1:146960000:147130000
284565	+	chr1:+:148555979-148596267	148555979	1289021	1:149845000:150195000
2209	+	chr1:+:149754227-149764074	149754227	90773	1:149845000:150195000
440689	-	chr1:-:149754245-149783928	149783928	61072	1:149845000:150195000
653604	-	chr1:-:149784826-149785236	149785236	59764	1:149845000:150195000
8370	+	chr1:+:149804223-149811339	149804223	40777	1:149845000:150195000
126961	-	chr1:-:149811110-149812765	149812765	32235	1:149845000:150195000
723790	+	chr1:+:149822628-149823191	149822628	22372	1:149845000:150195000
8337	+	chr1:+:149822643-149823191	149822643	22357	1:149845000:150195000
333932	+	chr1:+:149824181-149825836	149824181	20819	1:149845000:150195000
554313	-	chr1:-:149825607-149832776	149832776	12224	1:149845000:150195000
8349	-	chr1:-:149856009-149858202	149858202	-13202	1:149845000:150195000
8338	+	chr1:+:149858525-149858914	149858525	-13525	1:149845000:150195000
51027	+	chr1:+:149859440-149872351	149859440	-14440	1:149845000:150195000
317772	-	chr1:-:149859074-149859466	149859466	-14466	1:149845000:150195000
9900	-	chr1:-:149874870-149889434	149889434	-29434	1:149860000:150040000
9900	-	chr1:-:149874870-149889434	149889434	-44434	1:149845000:150195000
10262	-	chr1:-:149895209-149900236	149900236	-40236	1:149860000:150040000
10262	-	chr1:-:149895209-149900236	149900236	-55236	1:149845000:150195000
10903	-	chr1:-:149900543-149908791	149908791	-48791	1:149860000:150040000
10903	-	chr1:-:149900543-149908791	149908791	-63791	1:149845000:150195000
56957	-	chr1:-:149909705-149982625	149982625	-47375	1:149915000:150030000
56957	-	chr1:-:149909705-149982625	149982625	-57375	1:149860000:150040000
56957	-	chr1:-:149909705-149982625	149982625	-137625	1:149845000:150195000
11311	+	chr1:+:150039350-150117505	150039350	-650	1:149860000:150040000
11311	+	chr1:+:150039350-150117505	150039350	-155650	1:149845000:150195000
51177	+	chr1:+:150121373-150136916	150121373	-38627	1:150040000:150160000
51177	+	chr1:+:150121373-150136916	150121373	-73627	1:149845000:150195000
81611	-	chr1:-:150190717-150208504	150208504	13504	1:149845000:150195000
23632	+	chr1:+:150229554-150237478	150229554	34554	1:149845000:150195000
79630	+	chr1:+:150240600-150253327	150240600	45600	1:149845000:150195000
51107	-	chr1:-:150237799-150241980	150241980	46980	1:149845000:150195000
148523	+	chr1:+:150254953-150259505	150254953	59953	1:149845000:150195000
54460	+	chr1:+:150266140-150281414	150266140	68860	1:150335000:150420000
9129	+	chr1:+:150293925-150325671	150293925	41075	1:150335000:150420000
23248	+	chr1:+:150335567-150449042	150335567	-567	1:150335000:150420000
80222	+	chr1:+:150459840-150480085	150459840	-24840	1:150435000:150520000
80222	+	chr1:+:150459840-150480085	150459840	-39840	1:150420000:150980000
1893	+	chr1:+:150480538-150486265	150480538	-39462	1:150435000:150520000
1893	+	chr1:+:150480538-150486265	150480538	-60538	1:150420000:150980000
54507	+	chr1:+:150521845-150533413	150521845	-1845	1:150520000:150970000
54507	+	chr1:+:150521845-150533413	150521845	-101845	1:150420000:150980000
4170	-	chr1:-:150547027-150552214	150552214	-27214	1:150525000:150600000
4170	-	chr1:-:150547027-150552214	150552214	-32214	1:150520000:150970000
4170	-	chr1:-:150547027-150552214	150552214	-132214	1:150420000:150980000
2029	-	chr1:-:150573327-150602088	150602088	-82088	1:150520000:150970000
2029	-	chr1:-:150573327-150602088	150602088	-182088	1:150420000:150980000
55204	-	chr1:-:150618701-150669620	150669620	-149620	1:150520000:150970000
55204	-	chr1:-:150618701-150669620	150669620	-249620	1:150420000:150980000
84072	-	chr1:-:150670536-150693364	150693364	-173364	1:150520000:150970000
84072	-	chr1:-:150670536-150693364	150693364	-273364	1:150420000:150980000
1520	-	chr1:-:150702672-150738433	150738433	-218433	1:150520000:150970000
1520	-	chr1:-:150702672-150738433	150738433	-241567	1:150420000:150980000
1513	-	chr1:-:150768684-150780799	150780799	-189201	1:150520000:150970000
1513	-	chr1:-:150768684-150780799	150780799	-199201	1:150420000:150980000
405	-	chr1:-:150782181-150849244	150849244	-120756	1:150520000:150970000
405	-	chr1:-:150782181-150849244	150849244	-130756	1:150420000:150980000
9869	+	chr1:+:150898739-150937220	150898739	-71261	1:150520000:150970000
9869	+	chr1:+:150898739-150937220	150898739	-81261	1:150420000:150980000
29956	-	chr1:-:150933059-150947480	150947480	-22520	1:150520000:150970000
29956	-	chr1:-:150933059-150947480	150947480	-32520	1:150420000:150980000
8416	+	chr1:+:150954493-150968110	150954493	-15507	1:150520000:150970000
8416	+	chr1:+:150954493-150968110	150954493	-25507	1:150420000:150980000
55793	-	chr1:-:150968562-150980851	150980851	-851	1:150980000:151045000
55793	-	chr1:-:150968562-150980851	150980851	-851	1:150980000:151145000
58497	+	chr1:+:150980896-151008189	150980896	-896	1:150980000:151045000
58497	+	chr1:+:150980896-151008189	150980896	-896	1:150980000:151145000
149428	+	chr1:+:151009046-151020076	151009046	-29046	1:150980000:151045000
149428	+	chr1:+:151009046-151020076	151009046	-29046	1:150980000:151145000
54964	+	chr1:+:151020216-151024462	151020216	-24784	1:150980000:151045000
54964	+	chr1:+:151020216-151024462	151020216	-40216	1:150980000:151145000
10962	+	chr1:+:151030234-151040973	151030234	-14766	1:150980000:151045000
10962	+	chr1:+:151030234-151040973	151030234	-50234	1:150980000:151145000
56882	-	chr1:-:151023447-151042801	151042801	-2199	1:150980000:151045000
56882	-	chr1:-:151023447-151042801	151042801	-62801	1:150980000:151145000
126626	+	chr1:+:151043054-151098018	151043054	-1946	1:150980000:151045000
126626	+	chr1:+:151043054-151098018	151043054	-63054	1:150980000:151145000
10500	-	chr1:-:151104161-151119140	151119140	-25860	1:150980000:151145000
79626	+	chr1:+:151129105-151132225	151129105	-15895	1:150980000:151145000
79005	+	chr1:+:151129140-151142773	151129140	-15860	1:150980000:151145000
100534012	+	chr1:+:151129140-151142773	151129140	-15860	1:150980000:151145000
388695	-	chr1:-:151132224-151138424	151138424	-6576	1:150980000:151145000
29765	-	chr1:-:151142462-151148760	151148760	3760	1:150980000:151145000
6944	-	chr1:-:151142463-151167797	151167797	-12797	1:151155000:151250000
8394	+	chr1:+:151170425-151222012	151170425	-15425	1:151155000:151250000
5710	+	chr1:+:151227179-151239955	151227179	-22821	1:151155000:151250000
57592	+	chr1:+:151254094-151264656	151254094	906	1:151255000:151390000
5298	-	chr1:-:151264273-151300191	151300191	-45191	1:151255000:151390000
5993	-	chr1:-:151313116-151319833	151319833	-64833	1:151255000:151390000
8991	-	chr1:-:151336778-151345209	151345209	-44791	1:151255000:151390000
5692	+	chr1:+:151372010-151374420	151372010	-17990	1:151255000:151390000
23126	-	chr1:-:151375200-151431941	151431941	-16941	1:151415000:151510000
23126	-	chr1:-:151375200-151431941	151431941	-26941	1:151405000:151830000
23126	-	chr1:-:151375200-151431941	151431941	-41941	1:151390000:151990000
57530	+	chr1:+:151482986-151511168	151482986	-27014	1:151415000:151510000
57530	+	chr1:+:151482986-151511168	151482986	-77986	1:151405000:151830000
57530	+	chr1:+:151482986-151511168	151482986	-92986	1:151390000:151990000
7286	+	chr1:+:151512781-151556059	151512781	-107781	1:151405000:151830000
7286	+	chr1:+:151512781-151556059	151512781	-122781	1:151390000:151990000
81609	+	chr1:+:151584541-151671567	151584541	-179541	1:151405000:151830000
81609	+	chr1:+:151584541-151671567	151584541	-194541	1:151390000:151990000
11189	-	chr1:-:151674880-151689290	151689290	-140710	1:151405000:151830000
11189	-	chr1:-:151674880-151689290	151689290	-299290	1:151390000:151990000
51686	+	chr1:+:151735375-151743810	151735375	-94625	1:151405000:151830000
51686	+	chr1:+:151735375-151743810	151735375	-254625	1:151390000:151990000
65005	-	chr1:-:151732119-151736040	151736040	-93960	1:151405000:151830000
65005	-	chr1:-:151732119-151736040	151736040	-253960	1:151390000:151990000
11022	-	chr1:-:151742583-151763892	151763892	-66108	1:151405000:151830000
11022	-	chr1:-:151742583-151763892	151763892	-226108	1:151390000:151990000
339398	-	chr1:-:151772740-151778630	151778630	-51370	1:151405000:151830000
339398	-	chr1:-:151772740-151778630	151778630	-211370	1:151390000:151990000
6097	-	chr1:-:151778547-151804348	151804348	-25652	1:151405000:151830000
6097	-	chr1:-:151778547-151804348	151804348	-185652	1:151390000:151990000
100191040	-	chr1:-:151810295-151813033	151813033	-16967	1:151405000:151830000
100191040	-	chr1:-:151810295-151813033	151813033	-176967	1:151390000:151990000
284486	-	chr1:-:151819739-151826173	151826173	-3827	1:151405000:151830000
284486	-	chr1:-:151819739-151826173	151826173	-163827	1:151390000:151990000
117145	-	chr1:-:151846060-151882284	151882284	-32284	1:151850000:152005000
117145	-	chr1:-:151846060-151882284	151882284	-107716	1:151390000:151990000
6281	-	chr1:-:151955391-151966866	151966866	-23134	1:151390000:151990000
6281	-	chr1:-:151955391-151966866	151966866	-38134	1:151850000:152005000
6282	-	chr1:-:152004982-152020383	152020383	-383	1:152020000:152165000
6282	-	chr1:-:152004982-152020383	152020383	-383	1:152020000:152450000
126637	-	chr1:-:152056620-152061540	152061540	-41540	1:152020000:152165000
126637	-	chr1:-:152056620-152061540	152061540	-41540	1:152020000:152450000
7062	-	chr1:-:152078793-152087930	152087930	-67930	1:152020000:152165000
7062	-	chr1:-:152078793-152087930	152087930	-67930	1:152020000:152450000
126638	-	chr1:-:152126071-152131704	152131704	-33296	1:152020000:152165000
126638	-	chr1:-:152126071-152131704	152131704	-111704	1:152020000:152450000
388697	-	chr1:-:152184558-152196669	152196669	-31669	1:152165000:152430000
388697	-	chr1:-:152184558-152196669	152196669	-176669	1:152020000:152450000
2312	-	chr1:-:152274651-152297679	152297679	-132321	1:152165000:152430000
2312	-	chr1:-:152274651-152297679	152297679	-152321	1:152020000:152450000
388698	-	chr1:-:152321211-152332482	152332482	-97518	1:152165000:152430000
388698	-	chr1:-:152321211-152332482	152332482	-117518	1:152020000:152450000
49860	-	chr1:-:152381719-152386739	152386739	-43261	1:152165000:152430000
49860	-	chr1:-:152381719-152386739	152386739	-63261	1:152020000:152450000
254910	+	chr1:+:152483320-152484653	152483320	33320	1:152020000:152450000
54544	+	chr1:+:152486978-152488486	152486978	36978	1:152020000:152450000
353145	-	chr1:-:152538130-152539248	152539248	89248	1:152020000:152450000
84648	-	chr1:-:152551857-152552980	152552980	102980	1:152020000:152450000
353144	+	chr1:+:152573138-152573562	152573138	123138	1:152020000:152450000
353143	+	chr1:+:152586287-152586574	152586287	136287	1:152020000:152450000
353142	-	chr1:-:152595310-152595579	152595579	145579	1:152020000:152450000
353141	+	chr1:+:152635872-152637135	152635872	185872	1:152020000:152450000
353140	+	chr1:+:152647771-152649050	152647771	187229	1:152835000:152910000
26239	+	chr1:+:152658599-152659877	152658599	176401	1:152835000:152910000
353139	+	chr1:+:152670840-152671918	152670840	164160	1:152835000:152910000
199834	+	chr1:+:152680636-152681967	152680636	154364	1:152835000:152910000
100129271	+	chr1:+:152691998-152692946	152691998	143002	1:152835000:152910000
448834	+	chr1:+:152732037-152734528	152732037	102963	1:152835000:152910000
353137	+	chr1:+:152748848-152749204	152748848	86152	1:152835000:152910000
353135	+	chr1:+:152758690-152760902	152758690	76310	1:152835000:152910000
353134	+	chr1:+:152769227-152770657	152769227	65773	1:152835000:152910000
353133	-	chr1:-:152777311-152779104	152779104	55896	1:152835000:152910000
353132	+	chr1:+:152784447-152785585	152784447	50553	1:152835000:152910000
353131	+	chr1:+:152799949-152800370	152799949	35051	1:152835000:152910000
4184	+	chr1:+:152850793-152857523	152850793	-15793	1:152835000:152910000
3713	+	chr1:+:152881021-152884362	152881021	-28979	1:152835000:152910000
163778	+	chr1:+:152943142-152945050	152943142	33142	1:152835000:152910000
6698	+	chr1:+:152957707-152957976	152957707	47707	1:152835000:152910000
6707	+	chr1:+:152974223-152976332	152974223	64223	1:152835000:152910000
6699	+	chr1:+:153003678-153005376	153003678	93678	1:152835000:152910000
6703	-	chr1:-:153012201-153014407	153014407	104407	1:152835000:152910000
6700	-	chr1:-:153028589-153030013	153030013	120013	1:152835000:152910000
6701	-	chr1:-:153042700-153043316	153043316	133316	1:152835000:152910000
6704	-	chr1:-:153065611-153078660	153078660	168660	1:152835000:152910000
4014	+	chr1:+:153232176-153234598	153232176	87824	1:153320000:153465000
114771	-	chr1:-:153270338-153283194	153283194	36806	1:153320000:153465000
57115	-	chr1:-:153302596-153321316	153321316	-1316	1:153320000:153465000
6280	+	chr1:+:153330330-153333503	153330330	-10330	1:153320000:153465000
6283	-	chr1:-:153346182-153348125	153348125	-28125	1:153320000:153465000
6279	-	chr1:-:153362508-153363664	153363664	-43664	1:153320000:153465000
338324	+	chr1:+:153389000-153395701	153389000	-69000	1:153320000:153465000
6278	-	chr1:-:153430220-153433177	153433177	-31823	1:153320000:153465000
6277	-	chr1:-:153507075-153508720	153508720	-33720	1:153475000:153545000
6277	-	chr1:-:153507075-153508720	153508720	-33720	1:153475000:153610000
6276	-	chr1:-:153509623-153514241	153514241	-30759	1:153475000:153545000
6276	-	chr1:-:153509623-153514241	153514241	-39241	1:153475000:153610000
6274	-	chr1:-:153519805-153521848	153521848	-23152	1:153475000:153545000
6274	-	chr1:-:153519805-153521848	153521848	-46848	1:153475000:153610000
6275	-	chr1:-:153516089-153522612	153522612	-22388	1:153475000:153545000
6275	-	chr1:-:153516089-153522612	153522612	-47612	1:153475000:153610000
6273	-	chr1:-:153533584-153540366	153540366	-4634	1:153475000:153545000
6273	-	chr1:-:153533584-153540366	153540366	-65366	1:153475000:153610000
140576	-	chr1:-:153579362-153585621	153585621	-24379	1:153475000:153610000
57402	-	chr1:-:153586731-153589462	153589462	-20538	1:153475000:153610000
6271	+	chr1:+:153600402-153604515	153600402	-9598	1:153475000:153610000
6284	-	chr1:-:153591263-153603836	153603836	-6164	1:153475000:153610000
26097	+	chr1:+:153606458-153618782	153606458	-3542	1:153475000:153610000
23557	+	chr1:+:153631130-153634306	153631130	-6130	1:153625000:153965000
3608	-	chr1:-:153634264-153643524	153643524	-3524	1:153640000:153755000
3608	-	chr1:-:153634264-153643524	153643524	-18524	1:153625000:153965000
4881	+	chr1:+:153651113-153666468	153651113	-11113	1:153640000:153755000
4881	+	chr1:+:153651113-153666468	153651113	-26113	1:153625000:153965000
65123	+	chr1:+:153700543-153747284	153700543	-54457	1:153640000:153755000
65123	+	chr1:+:153700543-153747284	153700543	-75543	1:153625000:153965000
11000	+	chr1:+:153746830-153752633	153746830	-8170	1:153640000:153755000
11000	+	chr1:+:153746830-153752633	153746830	-121830	1:153625000:153965000
57459	-	chr1:-:153761506-153895836	153895836	-64164	1:153765000:153960000
57459	-	chr1:-:153761506-153895836	153895836	-69164	1:153625000:153965000
9909	-	chr1:-:153901977-153919172	153919172	-40828	1:153765000:153960000
9909	-	chr1:-:153901977-153919172	153919172	-45828	1:153625000:153965000
200186	-	chr1:-:153920145-153931101	153931101	-28899	1:153765000:153960000
200186	-	chr1:-:153920145-153931101	153931101	-33899	1:153625000:153965000
148327	+	chr1:+:153940010-153946839	153940010	-19990	1:153765000:153960000
148327	+	chr1:+:153940010-153946839	153940010	-24990	1:153625000:153965000
27173	-	chr1:-:153931575-153940660	153940660	-19340	1:153765000:153960000
27173	-	chr1:-:153931575-153940660	153940660	-24340	1:153625000:153965000
10899	-	chr1:-:153946745-153950164	153950164	-9836	1:153765000:153960000
10899	-	chr1:-:153946745-153950164	153950164	-14836	1:153625000:153965000
5872	-	chr1:-:153954093-153958834	153958834	-1166	1:153765000:153960000
5872	-	chr1:-:153954093-153958834	153958834	-6166	1:153625000:153965000
6232	+	chr1:+:153963235-153964626	153963235	-1765	1:153625000:153965000
91181	-	chr1:-:153965161-154127592	154127592	7592	1:153970000:154120000
7170	-	chr1:-:154127780-154167124	154167124	-22124	1:154145000:154245000
388701	-	chr1:-:154171848-154178809	154178809	-33809	1:154145000:154245000
9898	+	chr1:+:154192655-154243986	154192655	-47655	1:154145000:154245000
25912	-	chr1:-:154179182-154193104	154193104	-48104	1:154145000:154245000
10456	+	chr1:+:154244987-154248351	154244987	-13	1:154145000:154245000
89872	+	chr1:+:154293566-154297801	154293566	21434	1:154315000:154445000
89872	+	chr1:+:154293566-154297801	154293566	21434	1:154315000:154530000
57198	+	chr1:+:154298029-154323783	154298029	16971	1:154315000:154445000
57198	+	chr1:+:154298029-154323783	154298029	16971	1:154315000:154530000
3570	+	chr1:+:154377669-154441926	154377669	-62669	1:154315000:154445000
3570	+	chr1:+:154377669-154441926	154377669	-62669	1:154315000:154530000
126669	-	chr1:-:154442248-154474589	154474589	-34589	1:154440000:154530000
126669	-	chr1:-:154442248-154474589	154474589	-55411	1:154315000:154530000
126668	+	chr1:+:154474695-154520623	154474695	-34695	1:154440000:154530000
126668	+	chr1:+:154474695-154520623	154474695	-55305	1:154315000:154530000
55585	-	chr1:-:154521053-154531504	154531504	-1504	1:154530000:155060000
1141	+	chr1:+:154540257-154552502	154540257	-10257	1:154530000:155060000
103	-	chr1:-:154554538-154600475	154600475	-70475	1:154530000:155060000
3782	-	chr1:-:154669931-154842756	154842756	-7244	1:154735000:154850000
3782	-	chr1:-:154669931-154842756	154842756	-217244	1:154530000:155060000
10654	-	chr1:-:154897210-154909467	154909467	-150533	1:154530000:155060000
57326	-	chr1:-:154916552-154928599	154928599	-8599	1:154920000:155035000
57326	-	chr1:-:154916552-154928599	154928599	-131401	1:154530000:155060000
90780	-	chr1:-:154929502-154936329	154936329	-16329	1:154920000:155035000
90780	-	chr1:-:154929502-154936329	154936329	-123671	1:154530000:155060000
6464	-	chr1:-:154934774-154946871	154946871	-26871	1:154920000:155035000
6464	-	chr1:-:154934774-154946871	154946871	-113129	1:154530000:155060000
1163	+	chr1:+:154947129-154951725	154947129	-27129	1:154920000:155035000
1163	+	chr1:+:154947129-154951725	154947129	-112871	1:154530000:155060000
80308	+	chr1:+:154955814-154965587	154955814	-35814	1:154920000:155035000
80308	+	chr1:+:154955814-154965587	154955814	-104186	1:154530000:155060000
55891	+	chr1:+:154966062-154966791	154966062	-46062	1:154920000:155035000
55891	+	chr1:+:154966062-154966791	154966062	-93938	1:154530000:155060000
51043	+	chr1:+:154975106-154990998	154975106	-55106	1:154920000:155035000
51043	+	chr1:+:154975106-154990998	154975106	-84894	1:154530000:155060000
127579	-	chr1:-:154990996-155006257	155006257	-28743	1:154920000:155035000
127579	-	chr1:-:154990996-155006257	155006257	-53743	1:154530000:155060000
149095	+	chr1:+:155006300-155023406	155006300	-28700	1:154920000:155035000
149095	+	chr1:+:155006300-155023406	155006300	-53700	1:154530000:155060000
8751	+	chr1:+:155023042-155035251	155023042	-11958	1:154920000:155035000
8751	+	chr1:+:155023042-155035251	155023042	-36958	1:154530000:155060000
1945	+	chr1:+:155036207-155042029	155036207	-23793	1:154530000:155060000
1944	+	chr1:+:155051348-155060014	155051348	-8652	1:154530000:155060000
1942	+	chr1:+:155099936-155107333	155099936	-39936	1:155060000:155145000
55974	+	chr1:+:155107820-155111333	155107820	-37180	1:155060000:155145000
54344	-	chr1:-:155112367-155113071	155113071	-31929	1:155060000:155145000
200185	-	chr1:-:155141884-155145951	155145951	951	1:155060000:155145000
80128	+	chr1:+:155146263-155157447	155146263	1263	1:155060000:155145000
4582	-	chr1:-:155158300-155162707	155162707	17707	1:155060000:155145000
4580	+	chr1:+:155178490-155183615	155178490	33490	1:155060000:155145000
7059	-	chr1:-:155165379-155178842	155178842	33842	1:155060000:155145000
2629	-	chr1:-:155204243-155214490	155214490	510	1:155215000:155300000
10712	-	chr1:-:155216996-155225274	155225274	-10274	1:155215000:155300000
10067	-	chr1:-:155225770-155232221	155232221	-17221	1:155215000:155300000
57657	+	chr1:+:155247374-155259639	155247374	-32374	1:155215000:155300000
1196	-	chr1:-:155232659-155248282	155248282	-33282	1:155215000:155300000
5313	-	chr1:-:155259630-155271225	155271225	-28775	1:155215000:155300000
2224	+	chr1:+:155278539-155290457	155278539	-21461	1:155215000:155300000
23623	+	chr1:+:155290687-155300905	155290687	-9313	1:155215000:155300000
55870	-	chr1:-:155305059-155532598	155532598	-37402	1:155300000:155570000
55154	+	chr1:+:155579996-155584758	155579996	9996	1:155300000:155570000
7818	+	chr1:+:155657751-155708801	155657751	-37751	1:155620000:155715000
55249	-	chr1:-:155629234-155658791	155658791	-38791	1:155620000:155715000
54856	-	chr1:-:155719453-155829191	155829191	-4191	1:155825000:156040000
23208	+	chr1:+:155829300-155854990	155829300	-4300	1:155825000:156040000
6016	-	chr1:-:155867599-155881195	155881195	-56195	1:155825000:156040000
22889	-	chr1:-:155882834-155904191	155904191	-19191	1:155885000:156040000
22889	-	chr1:-:155882834-155904191	155904191	-79191	1:155825000:156040000
339403	+	chr1:+:155911501-155912740	155911501	-26501	1:155885000:156040000
339403	+	chr1:+:155911501-155912740	155911501	-86501	1:155825000:156040000
9181	-	chr1:-:155916642-155976861	155976861	-63139	1:155825000:156040000
9181	-	chr1:-:155916642-155976861	155976861	-63139	1:155885000:156040000
6746	-	chr1:-:155978839-155990750	155990750	-49250	1:155825000:156040000
6746	-	chr1:-:155978839-155990750	155990750	-49250	1:155885000:156040000
56893	-	chr1:-:156005092-156023585	156023585	-16415	1:155825000:156040000
56893	-	chr1:-:156005092-156023585	156023585	-16415	1:155885000:156040000
28956	+	chr1:+:156024543-156028301	156024543	-15457	1:155825000:156040000
28956	+	chr1:+:156024543-156028301	156024543	-15457	1:155885000:156040000
57111	+	chr1:+:156030951-156040305	156030951	-9049	1:155825000:156040000
57111	+	chr1:+:156030951-156040305	156030951	-9049	1:155885000:156040000
92312	-	chr1:-:156041804-156051789	156051789	-6789	1:156045000:156110000
92312	-	chr1:-:156041804-156051789	156051789	-6789	1:156045000:156305000
4000	+	chr1:+:156052364-156109880	156052364	-7364	1:156045000:156110000
4000	+	chr1:+:156052364-156109880	156052364	-7364	1:156045000:156305000
64218	+	chr1:+:156117157-156147543	156117157	-2157	1:156115000:156200000
64218	+	chr1:+:156117157-156147543	156117157	-72157	1:156045000:156305000
9673	+	chr1:+:156163723-156182587	156163723	-36277	1:156115000:156200000
9673	+	chr1:+:156163723-156182587	156163723	-118723	1:156045000:156305000
100527963	+	chr1:+:156182773-156213123	156182773	-17227	1:156115000:156200000
100527963	+	chr1:+:156182773-156213123	156182773	-122227	1:156045000:156305000
11243	+	chr1:+:156182784-156209833	156182784	-17216	1:156115000:156200000
11243	+	chr1:+:156182784-156209833	156182784	-122216	1:156045000:156305000
632	+	chr1:+:156211753-156213112	156211753	-93247	1:156045000:156305000
79957	-	chr1:-:156213112-156217908	156217908	-87092	1:156045000:156305000
23381	-	chr1:-:156219015-156252616	156252616	-52384	1:156045000:156305000
84283	+	chr1:+:156252726-156262976	156252726	-52274	1:156045000:156305000
112770	-	chr1:-:156259880-156265480	156265480	-39520	1:156045000:156305000
391104	-	chr1:-:156268415-156269090	156269090	-35910	1:156045000:156305000
128229	+	chr1:+:156307105-156316786	156307105	2105	1:156045000:156305000
7203	-	chr1:-:156278759-156337664	156337664	-17664	1:156320000:156590000
7203	-	chr1:-:156278759-156337664	156337664	-27664	1:156310000:156425000
57127	+	chr1:+:156339003-156355011	156339003	-19003	1:156320000:156590000
57127	+	chr1:+:156339003-156355011	156339003	-29003	1:156310000:156425000
10485	-	chr1:-:156374042-156400493	156400493	-24507	1:156310000:156425000
10485	-	chr1:-:156374042-156400493	156400493	-80493	1:156320000:156590000
4209	-	chr1:-:156433519-156470620	156470620	-45620	1:156425000:156580000
4209	-	chr1:-:156433519-156470620	156470620	-119380	1:156320000:156590000
128239	-	chr1:-:156495197-156542396	156542396	-12604	1:156475000:156555000
128239	-	chr1:-:156495197-156542396	156542396	-37604	1:156425000:156580000
128239	-	chr1:-:156495197-156542396	156542396	-47604	1:156320000:156590000
128240	+	chr1:+:156561554-156564091	156561554	-18446	1:156425000:156580000
128240	+	chr1:+:156561554-156564091	156561554	-28446	1:156320000:156590000
60484	+	chr1:+:156589086-156595517	156589086	-914	1:156320000:156590000
60484	+	chr1:+:156589086-156595517	156589086	-4086	1:156585000:156695000
63827	+	chr1:+:156611182-156629324	156611182	-26182	1:156585000:156695000
10763	-	chr1:-:156638555-156647189	156647189	-17189	1:156630000:156870000
10763	-	chr1:-:156638555-156647189	156647189	-47811	1:156585000:156695000
1382	-	chr1:-:156669398-156675608	156675608	-19392	1:156585000:156695000
1382	-	chr1:-:156669398-156675608	156675608	-45608	1:156630000:156870000
51093	+	chr1:+:156698234-156706752	156698234	-68234	1:156630000:156870000
81875	-	chr1:-:156691683-156698591	156698591	-68591	1:156630000:156870000
79590	-	chr1:-:156707095-156711382	156711382	-81382	1:156630000:156870000
5546	+	chr1:+:156720402-156770609	156720402	-90402	1:156630000:156870000
3068	-	chr1:-:156711899-156736717	156736717	-106717	1:156630000:156870000
4914	+	chr1:+:156785432-156851642	156785432	-35432	1:156750000:156865000
4914	+	chr1:+:156785432-156851642	156785432	-84568	1:156630000:156870000
9047	-	chr1:-:156776035-156786654	156786654	-36654	1:156750000:156865000
9047	-	chr1:-:156776035-156786654	156786654	-83346	1:156630000:156870000
3645	-	chr1:-:156809855-156828810	156828810	-36190	1:156750000:156865000
3645	-	chr1:-:156809855-156828810	156828810	-41190	1:156630000:156870000
375033	+	chr1:+:156863490-156886226	156863490	-1510	1:156750000:156865000
375033	+	chr1:+:156863490-156886226	156863490	-6510	1:156630000:156870000
149499	+	chr1:+:156890442-156902886	156890442	20442	1:156630000:156870000
9826	-	chr1:-:156904632-157015162	157015162	29838	1:157045000:157140000
440695	-	chr1:-:157061836-157069600	157069600	-24600	1:157045000:157140000
2117	-	chr1:-:157090983-157108266	157108266	-31734	1:157045000:157140000
83416	-	chr1:-:157483167-157522310	157522310	7690	1:157530000:157835000
83417	-	chr1:-:157543539-157567870	157567870	-22870	1:157545000:157625000
83417	-	chr1:-:157543539-157567870	157567870	-37870	1:157530000:157835000
115352	-	chr1:-:157644111-157670647	157670647	-140647	1:157530000:157835000
79368	-	chr1:-:157715523-157746922	157746922	-6922	1:157740000:157825000
79368	-	chr1:-:157715523-157746922	157746922	-88078	1:157530000:157835000
115350	-	chr1:-:157764193-157789895	157789895	-35105	1:157740000:157825000
115350	-	chr1:-:157764193-157789895	157789895	-45105	1:157530000:157835000
922	-	chr1:-:157800704-157868046	157868046	33046	1:157530000:157835000
55243	+	chr1:+:157963063-158070052	157963063	-33063	1:157930000:158100000
912	+	chr1:+:158149737-158154686	158149737	40263	1:158190000:158340000
909	+	chr1:+:158223927-158228059	158223927	-33927	1:158190000:158340000
911	+	chr1:+:158259576-158263420	158259576	-69576	1:158190000:158340000
910	-	chr1:-:158297741-158301321	158301321	-38679	1:158190000:158340000
913	+	chr1:+:158323486-158327343	158323486	-16514	1:158190000:158340000
391109	+	chr1:+:158435352-158436293	158435352	95352	1:158190000:158340000
6708	-	chr1:-:158580496-158656488	158656488	83512	1:158740000:158925000
81448	-	chr1:-:158669468-158670442	158670442	69558	1:158740000:158925000
128371	+	chr1:+:158724510-158725681	158724510	15490	1:158740000:158925000
4332	+	chr1:+:158801107-158819296	158801107	-56107	1:158745000:158975000
4332	+	chr1:+:158801107-158819296	158801107	-61107	1:158740000:158925000
149628	+	chr1:+:158900586-158946844	158900586	-24414	1:158740000:158925000
149628	+	chr1:+:158900586-158946844	158900586	-74414	1:158745000:158975000
3428	+	chr1:+:158969758-159024945	158969758	-5242	1:158745000:158975000
9447	-	chr1:-:159032274-159116886	159116886	-21886	1:159095000:159200000
57863	+	chr1:+:159141399-159173103	159141399	-46399	1:159095000:159200000
2532	+	chr1:+:159173097-159176290	159173097	-26903	1:159095000:159200000
2205	+	chr1:+:159259504-159278014	159259504	-54504	1:159205000:159730000
26476	+	chr1:+:159409512-159410601	159409512	-204512	1:159205000:159730000
127385	-	chr1:-:159504868-159505797	159505797	-224203	1:159205000:159730000
325	+	chr1:+:159557615-159558655	159557615	-172385	1:159205000:159730000
1401	-	chr1:-:159682079-159684379	159684379	-45621	1:159205000:159730000
54935	+	chr1:+:159750722-159752333	159750722	-10722	1:159740000:160000000
343413	+	chr1:+:159770301-159786041	159770301	-15301	1:159755000:159880000
343413	+	chr1:+:159770301-159786041	159770301	-30301	1:159740000:160000000
56833	+	chr1:+:159796540-159807039	159796540	-41540	1:159755000:159880000
56833	+	chr1:+:159796540-159807039	159796540	-56540	1:159740000:160000000
284677	-	chr1:-:159804264-159825137	159825137	-54863	1:159755000:159880000
284677	-	chr1:-:159804264-159825137	159825137	-85137	1:159740000:160000000
391123	-	chr1:-:159824106-159832447	159832447	-47553	1:159755000:159880000
391123	-	chr1:-:159824106-159832447	159832447	-92447	1:159740000:160000000
25790	-	chr1:-:159842154-159869953	159869953	-10047	1:159755000:159880000
25790	-	chr1:-:159842154-159869953	159869953	-129953	1:159740000:160000000
8407	-	chr1:-:159887897-159895522	159895522	-522	1:159895000:159995000
8407	-	chr1:-:159887897-159895522	159895522	-104478	1:159740000:160000000
57549	-	chr1:-:159896829-159915394	159915394	-20394	1:159895000:159995000
57549	-	chr1:-:159896829-159915394	159915394	-84606	1:159740000:160000000
89886	-	chr1:-:159921282-159924044	159924044	-29044	1:159895000:159995000
89886	-	chr1:-:159921282-159924044	159924044	-75956	1:159740000:160000000
93183	-	chr1:-:159997463-160001781	160001781	-1781	1:160000000:160070000
3766	-	chr1:-:159968631-160040038	160040038	-29962	1:160000000:160070000
3765	+	chr1:+:160051360-160060353	160051360	-18640	1:160000000:160070000
93185	-	chr1:-:160061130-160068733	160068733	-1267	1:160000000:160070000
93185	-	chr1:-:160061130-160068733	160068733	-3733	1:160065000:160350000
477	+	chr1:+:160085549-160113381	160085549	-10549	1:160075000:160150000
477	+	chr1:+:160085549-160113381	160085549	-20549	1:160065000:160350000
480	+	chr1:+:160121360-160156767	160121360	-28640	1:160075000:160150000
480	+	chr1:+:160121360-160156767	160121360	-56360	1:160065000:160350000
844	+	chr1:+:160160346-160171676	160160346	-5346	1:160155000:160230000
844	+	chr1:+:160160346-160171676	160160346	-15346	1:160145000:160295000
844	+	chr1:+:160160346-160171676	160160346	-95346	1:160065000:160350000
8682	+	chr1:+:160175127-160185166	160175127	-20127	1:160155000:160230000
8682	+	chr1:+:160175127-160185166	160175127	-30127	1:160145000:160295000
8682	+	chr1:+:160175127-160185166	160175127	-110127	1:160065000:160350000
50717	-	chr1:-:160185505-160232321	160232321	-62679	1:160145000:160295000
50717	-	chr1:-:160185505-160232321	160232321	-117679	1:160065000:160350000
5824	-	chr1:-:160246602-160256138	160256138	-11138	1:160245000:160310000
5824	-	chr1:-:160246602-160256138	160256138	-38862	1:160145000:160295000
5824	-	chr1:-:160246602-160256138	160256138	-93862	1:160065000:160350000
23385	+	chr1:+:160313062-160328742	160313062	-36938	1:160065000:160350000
1314	-	chr1:-:160259063-160313190	160313190	-36810	1:160065000:160350000
4807	+	chr1:+:160336857-160342638	160336857	-13143	1:160065000:160350000
57216	+	chr1:+:160370376-160398468	160370376	19624	1:160390000:160585000
114836	-	chr1:-:160454820-160493052	160493052	-21948	1:160420000:160515000
114836	-	chr1:-:160454820-160493052	160493052	-91948	1:160390000:160585000
8832	-	chr1:-:160510885-160549306	160549306	-35694	1:160390000:160585000
6504	-	chr1:-:160577890-160617085	160617085	22915	1:160640000:160965000
962	-	chr1:-:160648536-160681641	160681641	-6641	1:160675000:160805000
962	-	chr1:-:160648536-160681641	160681641	-41641	1:160640000:160965000
57823	+	chr1:+:160708847-160724611	160708847	-33847	1:160675000:160805000
57823	+	chr1:+:160708847-160724611	160708847	-68847	1:160640000:160965000
4063	+	chr1:+:160765864-160798051	160765864	-39136	1:160675000:160805000
4063	+	chr1:+:160765864-160798051	160765864	-125864	1:160640000:160965000
51744	-	chr1:-:160799950-160832645	160832645	-27645	1:160805000:160945000
51744	-	chr1:-:160799950-160832645	160832645	-132355	1:160640000:160965000
55600	-	chr1:-:160846329-160854960	160854960	-49960	1:160805000:160945000
55600	-	chr1:-:160846329-160854960	160854960	-110040	1:160640000:160965000
142683	-	chr1:-:160914815-160924589	160924589	-20411	1:160805000:160945000
142683	-	chr1:-:160914815-160924589	160924589	-40411	1:160640000:160965000
50848	-	chr1:-:160965001-160991138	160991138	-26138	1:160965000:161130000
100131187	-	chr1:-:161007421-161008780	161008780	-43780	1:160965000:161130000
7391	-	chr1:-:161009041-161015767	161015767	-50767	1:160965000:161130000
257106	-	chr1:-:161016736-161039760	161039760	-74760	1:160965000:161130000
81607	-	chr1:-:161040785-161059389	161059389	-70611	1:160965000:161130000
126823	+	chr1:+:161068151-161070136	161068151	-61849	1:160965000:161130000
4817	+	chr1:+:161087876-161095235	161087876	-42124	1:160965000:161130000
5202	-	chr1:-:161070346-161087901	161087901	-42099	1:160965000:161130000
9191	-	chr1:-:161090764-161102478	161102478	-27522	1:160965000:161130000
51506	+	chr1:+:161122566-161128646	161122566	-7434	1:160965000:161130000
27005	+	chr1:+:161129240-161135513	161129240	-760	1:160965000:161130000
5498	+	chr1:+:161136200-161147803	161136200	6200	1:160965000:161130000
8703	-	chr1:-:161141100-161147758	161147758	7242	1:161155000:161360000
4720	+	chr1:+:161166894-161184185	161166894	-11894	1:161155000:161360000
9507	-	chr1:-:161154098-161168846	161168846	-13846	1:161155000:161360000
2207	+	chr1:+:161185024-161190489	161185024	-24	1:161185000:161275000
2207	+	chr1:+:161185024-161190489	161185024	-30024	1:161155000:161360000
336	-	chr1:-:161192082-161193421	161193421	-8421	1:161185000:161275000
336	-	chr1:-:161192082-161193421	161193421	-38421	1:161155000:161360000
84134	+	chr1:+:161195729-161200534	161195729	-10729	1:161185000:161275000
84134	+	chr1:+:161195729-161200534	161195729	-40729	1:161155000:161360000
9970	-	chr1:-:161199456-161208092	161208092	-23092	1:161185000:161275000
9970	-	chr1:-:161199456-161208092	161208092	-53092	1:161155000:161360000
4359	-	chr1:-:161274525-161279762	161279762	-80238	1:161155000:161360000
6391	+	chr1:+:161284047-161345130	161284047	-75953	1:161155000:161360000
257177	-	chr1:-:161334521-161337664	161337664	-12336	1:161285000:161350000
257177	-	chr1:-:161334521-161337664	161337664	-22336	1:161155000:161360000
2212	+	chr1:+:161475220-161493803	161475220	115220	1:161155000:161360000
3310	+	chr1:+:161494330-161496700	161494330	134330	1:161155000:161360000
2214	-	chr1:-:161511549-161520527	161520527	160527	1:161155000:161360000
2215	-	chr1:-:161592986-161601753	161601753	148247	1:161750000:162015000
2213	+	chr1:+:161632937-161648444	161632937	117063	1:161750000:162015000
84824	+	chr1:+:161676762-161684142	161676762	73238	1:161750000:162015000
127943	+	chr1:+:161691353-161697933	161691353	58647	1:161750000:162015000
11266	+	chr1:+:161719548-161727028	161719548	30452	1:161750000:162015000
22926	+	chr1:+:161736084-161933860	161736084	13916	1:161750000:162015000
25903	-	chr1:-:161952982-161993644	161993644	-21356	1:161750000:162015000
9722	+	chr1:+:162039564-162340265	162039564	-9564	1:162030000:162270000
9722	+	chr1:+:162039564-162340265	162039564	-24564	1:162015000:162390000
400793	+	chr1:+:162336698-162356608	162336698	-53302	1:162015000:162390000
284680	-	chr1:-:162342993-162346660	162346660	-43340	1:162015000:162390000
117157	-	chr1:-:162365056-162381928	162381928	-8072	1:162015000:162390000
127933	+	chr1:+:162467041-162499419	162467041	77041	1:162015000:162390000
6675	+	chr1:+:162531296-162569632	162531296	48704	1:162580000:162775000
4921	+	chr1:+:162601163-162757190	162601163	-21163	1:162580000:162775000
51478	+	chr1:+:162760492-162782607	162760492	-14508	1:162580000:162775000
339512	-	chr1:-:162794248-162838605	162838605	-23605	1:162815000:163295000
5999	+	chr1:+:163038565-163046592	163038565	-223565	1:162815000:163295000
83540	+	chr1:+:163236366-163325554	163236366	-58634	1:162815000:163295000
8490	-	chr1:-:163080911-163291581	163291581	-3419	1:162815000:163295000
5087	+	chr1:+:164524821-164868533	164524821	-370179	1:163360000:164895000
4009	-	chr1:-:165171104-165325952	165325952	29048	1:165355000:165565000
6258	-	chr1:-:165370154-165414592	165414592	-59592	1:165355000:165565000
440699	+	chr1:+:165513244-165533198	165513244	-51756	1:165355000:165565000
4259	+	chr1:+:165600098-165631033	165600098	-10098	1:165590000:165675000
4259	+	chr1:+:165600098-165631033	165600098	-10098	1:165590000:165890000
223	-	chr1:-:165631453-165668100	165668100	-6900	1:165590000:165675000
223	-	chr1:-:165631453-165668100	165668100	-78100	1:165590000:165890000
7371	+	chr1:+:165796768-165880855	165796768	-93232	1:165590000:165890000
54499	-	chr1:-:165693530-165796992	165796992	-93008	1:165590000:165890000
149297	-	chr1:-:166026663-166136206	166136206	-236206	1:165900000:166455000
57645	+	chr1:+:166808684-166825581	166808684	56316	1:166865000:167030000
117143	-	chr1:-:166825747-166845564	166845564	19436	1:166865000:167030000
387597	-	chr1:-:166864948-166944719	166944719	-79719	1:166865000:167030000
84944	+	chr1:+:166944819-166991451	166944819	-79819	1:166865000:167030000
92235	+	chr1:+:167063282-167098402	167063282	-33282	1:167030000:167100000
92235	+	chr1:+:167063282-167098402	167063282	-33282	1:167030000:167180000
10223	-	chr1:-:167022073-167135716	167135716	-44284	1:167030000:167180000
5451	+	chr1:+:167190066-167396582	167190066	-66	1:167190000:167520000
919	-	chr1:-:167399877-167487847	167487847	-22153	1:167410000:167510000
919	-	chr1:-:167399877-167487847	167487847	-32153	1:167190000:167520000
8804	-	chr1:-:167498914-167523004	167523004	1996	1:167525000:167680000
92241	+	chr1:+:167599330-167675486	167599330	-74330	1:167525000:167680000
9019	+	chr1:+:167690429-167761156	167690429	-5429	1:167685000:167775000
55811	-	chr1:-:167778625-167883453	167883453	-108453	1:167775000:168055000
55827	+	chr1:+:167905021-168045081	167905021	-21	1:167905000:168040000
55827	+	chr1:+:167905021-168045081	167905021	-130021	1:167775000:168055000
25874	-	chr1:-:167885967-167906278	167906278	-1278	1:167905000:168040000
25874	-	chr1:-:167885967-167906278	167906278	-131278	1:167775000:168055000
23432	-	chr1:-:168048781-168106905	168106905	51905	1:167775000:168055000
261726	+	chr1:+:168148171-168171352	168148171	93171	1:167775000:168055000
375035	+	chr1:+:168195176-168222263	168195176	140176	1:167775000:168055000
9095	+	chr1:+:168250278-168283664	168250278	154722	1:168405000:168550000
6846	-	chr1:-:168510003-168513235	168513235	-36765	1:168405000:168550000
6375	+	chr1:+:168545711-168551315	168545711	-4289	1:168405000:168550000
1805	-	chr1:-:168664697-168698502	168698502	-123502	1:168575000:169335000
481	+	chr1:+:169074935-169101960	169074935	-25065	1:168870000:169100000
481	+	chr1:+:169074935-169101960	169074935	-260065	1:168575000:169335000
29922	-	chr1:-:169101769-169337205	169337205	2205	1:168575000:169335000
8548	+	chr1:+:169337208-169365778	169337208	2208	1:168575000:169335000
57821	-	chr1:-:169364108-169429907	169429907	-79907	1:169350000:169520000
10560	-	chr1:-:169433147-169455241	169455241	-20241	1:169435000:169520000
10560	-	chr1:-:169433147-169455241	169455241	-64759	1:169350000:169520000
[truncated: 23,688 more rows]
